# Supplementary material for: Directed nickel-catalyzed regio- and diastereoselective arylamination of unactivated alkenes
Source: Nat Commun. 2021 Nov 1;12:6280. doi: 10.1038/s41467-021-26527-x (PMC8560905; doi:10.1038/s41467-021-26527-x)
Supplement: Supplementary file 2 — Source Data [file 41467_2021_26527_MOESM2_ESM.zip]

Archive with 5 entries (5 files):
- 4b.checkcif.pdf
- 4b.cif
- 4i.checkcif.pdf
- 4i.cif
- X-ray Crystallographic Data.pdf
