# Supplementary material for: Directed nickel-catalyzed regio- and diastereoselective arylamination of unactivated alkenes
Source: Nat Commun. 2021 Nov 1;12:6280. doi: 10.1038/s41467-021-26527-x (PMC8560905; doi:10.1038/s41467-021-26527-x)
Supplement: Supplementary file 2 — Source Data [file 41467_2021_26527_MOESM2_ESM.zip › 4b.cif]

data_a201210b
_audit_creation_date              2020-12-11
_audit_creation_method
;
Olex2 1.2
(compiled 2015.09.30 svn.r3233 for OlexSys, GUI svn.r5103)
;
_publ_contact_author_address      ?
_publ_contact_author_email        ?
_publ_contact_author_name         ''
_publ_contact_author_phone        ?
_publ_section_references
;
Dolomanov, O.V., Bourhis, L.J., Gildea, R.J, Howard, J.A.K. & Puschmann, H.
 (2009), J. Appl. Cryst. 42, 339-341.

Sheldrick, G.M. (2015). Acta Cryst. A71, 3-8.

Sheldrick, G.M. (2015). Acta Cryst. C71, 3-8.
;
_chemical_name_common             ?
_chemical_name_systematic         ?
_chemical_formula_moiety          'C27 H31 N3 O'
_chemical_formula_sum             'C27 H31 N3 O'
_chemical_formula_weight          413.55
_chemical_melting_point           ?
loop_
  _atom_type_symbol
  _atom_type_description
  _atom_type_scat_dispersion_real
  _atom_type_scat_dispersion_imag
  _atom_type_scat_source
 'C' 'C' 0.0181 0.0091 'International Tables Vol C Tables 4.2.6.8 and 6.1.1.4'
 'H' 'H' 0.0000 0.0000 'International Tables Vol C Tables 4.2.6.8 and 6.1.1.4'
 'N' 'N' 0.0311 0.0180 'International Tables Vol C Tables 4.2.6.8 and 6.1.1.4'
 'O' 'O' 0.0492 0.0322 'International Tables Vol C Tables 4.2.6.8 and 6.1.1.4'

_shelx_space_group_comment
;
The symmetry employed for this shelxl refinement is uniquely defined
by the following loop, which should always be used as a source of
symmetry information in preference to the above space-group names.
They are only intended as comments.
;
_space_group_crystal_system       'triclinic'
_space_group_IT_number            2
_space_group_name_H-M_alt         'P -1'
_space_group_name_Hall            '-P 1'
loop_
  _space_group_symop_operation_xyz
 'x, y, z'
 '-x, -y, -z'

_cell_length_a                    11.5615(3)
_cell_length_b                    12.3247(3)
_cell_length_c                    18.0802(4)
_cell_angle_alpha                 76.633(2)
_cell_angle_beta                  74.160(2)
_cell_angle_gamma                 68.705(2)
_cell_volume                      2284.03(10)
_cell_formula_units_Z             4
_cell_measurement_reflns_used     20976
_cell_measurement_temperature     150.00(10)
_cell_measurement_theta_max       72.9590
_cell_measurement_theta_min       2.5160
_shelx_estimated_absorpt_T_max    ?
_shelx_estimated_absorpt_T_min    ?
_exptl_absorpt_coefficient_mu     0.573
_exptl_absorpt_correction_T_max   1.00000
_exptl_absorpt_correction_T_min   0.21533
_exptl_absorpt_correction_type    multi-scan
_exptl_absorpt_process_details
;
CrysAlisPro 1.171.40.84a (Rigaku Oxford Diffraction, 2020)
Empirical absorption correction using spherical harmonics,
implemented in SCALE3 ABSPACK scaling algorithm.
;
_exptl_absorpt_special_details    ?
_exptl_crystal_colour             colourless
_exptl_crystal_colour_primary     colourless
_exptl_crystal_density_diffrn     1.203
_exptl_crystal_density_meas       ?
_exptl_crystal_density_method     ?
_exptl_crystal_description        block
_exptl_crystal_F_000              888
_exptl_crystal_size_max           0.24
_exptl_crystal_size_mid           0.23
_exptl_crystal_size_min           0.2
_exptl_transmission_factor_max    ?
_exptl_transmission_factor_min    ?
_diffrn_reflns_av_R_equivalents   0.0478
_diffrn_reflns_av_unetI/netI      0.0303
_diffrn_reflns_Laue_measured_fraction_full 0.998
_diffrn_reflns_Laue_measured_fraction_max 0.998
_diffrn_reflns_limit_h_max        13
_diffrn_reflns_limit_h_min        -13
_diffrn_reflns_limit_k_max        14
_diffrn_reflns_limit_k_min        -14
_diffrn_reflns_limit_l_max        21
_diffrn_reflns_limit_l_min        -21
_diffrn_reflns_number             34752
_diffrn_reflns_point_group_measured_fraction_full 0.998
_diffrn_reflns_point_group_measured_fraction_max 0.998
_diffrn_reflns_theta_full         67.066
_diffrn_reflns_theta_max          67.066
_diffrn_reflns_theta_min          2.568
_diffrn_ambient_environment       N~2~
_diffrn_ambient_temperature       150.00(10)
_diffrn_detector                  'CCD plate'
_diffrn_detector_area_resol_mean  5.2740
_diffrn_detector_type             AtlasS2
_diffrn_measured_fraction_theta_full 0.998
_diffrn_measured_fraction_theta_max 0.998
_diffrn_measurement_details
;
List of Runs (angles in degrees, time in seconds):

  # Type    Start    End  Width  t~exp~   \w     \q     \k     \f   Frames
--------------------------------------------------------------------------
  1  \w     -5.00  20.00   1.00    1.00    --   34.00  94.00  20.75   25
  2  \w     -3.00  22.00   1.00    1.00    --   34.00  90.00 -78.29   25
  3  \w    -66.00  30.00   1.00    1.00    --  -41.42  38.00-120.00   96
  4  \w   -116.00 -19.00   1.00    1.00    --  -41.42 -38.00  90.00   97
  5  \w   -115.00 -17.00   1.00    1.00    --  -41.42 -38.00-120.00   98
  6  \w     27.00  93.00   1.00    1.00    --   41.42-125.00   0.00   66
  7  \w     27.00  75.00   1.00    1.00    --   41.42-125.00 120.00   48
  8  \w      8.00  33.00   1.00    1.00    --   42.00  83.00 122.60   25
  9  \w     16.00  41.00   1.00    1.00    --   50.00  81.00   5.27   25
 10  \w     16.00  41.00   1.00    1.00    --   50.00  81.00  74.71   25
 11  \w     16.00  41.00   1.00    1.00    --   50.00  81.00 155.15   25
 12  \w     16.00  41.00   1.00    1.00    --   50.00  81.00 -83.84   25
 13  \w     16.00  41.00   1.00    1.00    --   50.00  82.00-147.00   25
 14  \w     30.00  67.00   1.00    1.00    --   62.00  74.00 152.78   37
 15  \w     79.00 132.00   1.00    1.00    --   62.00  74.00 152.78   53
 16  \w     35.00 122.00   1.00    1.00    --   66.00  74.00  53.44   87
 17  \w     34.00  61.00   1.00    1.00    --   66.00  73.00 -51.56   27
 18  \w    112.00 138.00   1.00    1.00    --   66.00  73.00 106.61   26
 19  \w     35.00  61.00   1.00    1.00    --   66.00  72.00-104.42   26
 20  \w     35.00  74.00   1.00    1.00    --   66.00  73.00 106.61   39
 21  \w     82.00 140.00   1.00    1.00    --   70.00  73.00-145.66   58
 22  \w     38.00  74.00   1.00    1.00    --   70.00  74.00   6.37   36
 23  \w     38.00  76.00   1.00    1.00    --   70.00  73.00-145.66   38
 24  \w     38.00  72.00   1.00    1.00    --   70.00  73.00 -21.41   34
 25  \w    102.00 128.00   1.00    1.00    --   70.00  73.00 -76.88   26
 26  \w     39.00  66.00   1.00    1.00    --   70.00  74.00 177.15   27
 27  \w     38.00  74.00   1.00    1.00    --   70.00  73.00 -76.88   36
 28  \w    120.00 174.00   1.00    2.93    --  105.20  61.00 120.00   54
 29  \w     76.00 115.00   1.00    2.93    --  105.20  61.00 120.00   39
 30  \w     35.00 112.00   1.00    2.93    --  105.20-125.00  90.00   77
 31  \w     76.00 163.00   1.00    2.93    --  105.20  61.00  30.00   87
 32  \w     83.00 109.00   1.00    2.93    --  105.20-107.00 -85.37   26
 33  \w     38.00 130.00   1.00    2.93    --  105.20 -61.00-150.00   92
 34  \w    113.00 165.00   1.00    2.93    --  105.20  61.00  90.00   52
 35  \w     76.00 104.00   1.00    2.93    --  105.20  61.00  90.00   28
 36  \w     76.00 143.00   1.00    2.93    --  105.20  61.00-180.00   67
 37  \w    117.00 174.00   1.00    2.93    --  105.20  61.00 -60.00   57
 38  \w     76.00 102.00   1.00    2.93    --  105.20  61.00-150.00   26
 39  \w     76.00 105.00   1.00    2.93    --  105.20  61.00 -60.00   29
 40  \w    113.00 139.00   1.00    2.93    --  105.20  61.00 -30.00   26
 41  \w     76.00 101.00   1.00    2.93    --  105.20  61.00 -30.00   25
 42  \w     34.00 112.00   1.00    2.93    --  105.20-125.00-120.00   78
 43  \w    133.00 178.00   1.00    2.93    --  105.20 125.00 120.00   45
 44  \w    112.00 174.00   1.00    2.93    --  105.20  61.00-150.00   62
 45  \w     76.00 102.00   1.00    2.93    --  105.20  61.00-120.00   26
 46  \w    117.00 161.00   1.00    2.93    --  105.20  61.00-120.00   44
 47  \w    117.00 171.00   1.00    2.93    --  105.20  61.00 -90.00   54
 48  \w     76.00 102.00   1.00    2.93    --  105.20  61.00 -90.00   26
 49  \w    120.00 177.00   1.00    2.93    --  105.20  61.00 150.00   57
 50  \w     76.00 172.00   1.00    2.93    --  105.20  61.00   0.00   96
 51  \w    120.00 166.00   1.00    2.93    --  105.20  61.00  60.00   46
 52  \w     76.00 104.00   1.00    2.93    --  105.20  61.00 150.00   28
 53  \w     76.00 102.00   1.00    2.93    --  105.20  61.00  60.00   26
 54  \w     41.00 113.00   1.00    2.93    --  105.20 -61.00  60.00   72
;
_diffrn_measurement_device        'four-circle diffractometer'
_diffrn_measurement_device_type   'SuperNova, Dual, Cu at home/near, AtlasS2'
_diffrn_measurement_method        '\w scans'
_diffrn_orient_matrix_type
'CrysAlisPro convention (1999,Acta A55,543-557)'
_diffrn_orient_matrix_UB_11       0.1383085000
_diffrn_orient_matrix_UB_12       -0.0215327000
_diffrn_orient_matrix_UB_13       0.0036682000
_diffrn_orient_matrix_UB_21       0.0149914000
_diffrn_orient_matrix_UB_22       0.0851134000
_diffrn_orient_matrix_UB_23       -0.0764872000
_diffrn_orient_matrix_UB_31       -0.0450394000
_diffrn_orient_matrix_UB_32       0.1033917000
_diffrn_orient_matrix_UB_33       0.0464225000
_diffrn_radiation_monochromator   mirror
_diffrn_radiation_probe           x-ray
_diffrn_radiation_type            CuK\a
_diffrn_radiation_wavelength      1.54184
_diffrn_source                    'micro-focus sealed X-ray tube'
_diffrn_source_type               'SuperNova (Cu) X-ray Source'
_reflns_Friedel_coverage          0.000
_reflns_Friedel_fraction_full     .
_reflns_Friedel_fraction_max      .
_reflns_number_gt                 7402
_reflns_number_total              8156
_reflns_odcompleteness_completeness 99.82
_reflns_odcompleteness_iscentric  1
_reflns_odcompleteness_theta      66.97
_reflns_special_details
;
 Reflections were merged by SHELXL according to the crystal
 class for the calculation of statistics and refinement.
 
 _reflns_Friedel_fraction is defined as the number of unique
 Friedel pairs measured divided by the number that would be
 possible theoretically, ignoring centric projections and
 systematic absences.
;
_reflns_threshold_expression      'I > 2\s(I)'
_computing_cell_refinement        'CrysAlisPro 1.171.40.84a (Rigaku OD, 2020)'
_computing_data_collection        'CrysAlisPro 1.171.40.84a (Rigaku OD, 2020)'
_computing_data_reduction         'CrysAlisPro 1.171.40.84a (Rigaku OD, 2020)'
_computing_molecular_graphics     'Olex2 (Dolomanov et al., 2009)'
_computing_publication_material   'Olex2 (Dolomanov et al., 2009)'
_computing_structure_refinement   'ShelXL (Sheldrick, 2015)'
_computing_structure_solution     'ShelXT (Sheldrick, 2015)'
_refine_diff_density_max          0.250
_refine_diff_density_min          -0.234
_refine_diff_density_rms          0.044
_refine_ls_extinction_coef        0.0024(2)
_refine_ls_extinction_expression  'Fc^*^=kFc[1+0.001xFc^2^\l^3^/sin(2\q)]^-1/4^'
_refine_ls_extinction_method      'SHELXL-2014/7 (Sheldrick 2014'
_refine_ls_goodness_of_fit_ref    1.038
_refine_ls_hydrogen_treatment     constr
_refine_ls_matrix_type            full
_refine_ls_number_parameters      560
_refine_ls_number_reflns          8156
_refine_ls_number_restraints      0
_refine_ls_R_factor_all           0.0449
_refine_ls_R_factor_gt            0.0411
_refine_ls_restrained_S_all       1.038
_refine_ls_shift/su_max           0.001
_refine_ls_shift/su_mean          0.000
_refine_ls_structure_factor_coef  Fsqd
_refine_ls_weighting_details
'w=1/[\s^2^(Fo^2^)+(0.0652P)^2^+0.4873P] where P=(Fo^2^+2Fc^2^)/3'
_refine_ls_weighting_scheme       calc
_refine_ls_wR_factor_gt           0.1105
_refine_ls_wR_factor_ref          0.1155
_refine_special_details           ?
_olex2_refinement_description
;
1. Fixed Uiso
 At 1.2 times of:
  All C(H) groups, All C(H,H) groups, All N(H) groups
2.a Ternary CH refined with riding coordinates:
 C7(H7), C15(H15), C34(H34), C42(H42)
2.b Secondary CH2 refined with riding coordinates:
 C14(H14A,H14B), C16(H16A,H16B), C17(H17A,H17B), C18(H18A,H18B), C19(H19A,
 H19B), C20(H20A,H20B), C21(H21A,H21B), C41(H41A,H41B), C43(H43A,H43B),
 C44(H44A,H44B), C45(H45A,H45B), C46(H46A,H46B), C47(H47A,H47B), C48(H48A,H48B)
2.c Aromatic/amide H refined with riding coordinates:
 N2(H2), C2(H2A), C3(H3), C4(H4), C5(H5), C9(H9), C10(H10), C11(H11), C12(H12),
  C13(H13), C23(H23), C24(H24), C25(H25), C26(H26), C27(H27), N5(H5A), C29(H29),
  C30(H30), C31(H31), C32(H32), C36(H36), C37(H37), C38(H38), C39(H39),
 C40(H40), C50(H50), C51(H51), C52(H52), C53(H53), C54(H54)
;
_atom_sites_solution_hydrogens    geom
_atom_sites_solution_primary      ?
_atom_sites_solution_secondary    ?
loop_
  _atom_site_label
  _atom_site_type_symbol
  _atom_site_fract_x
  _atom_site_fract_y
  _atom_site_fract_z
  _atom_site_U_iso_or_equiv
  _atom_site_adp_type
  _atom_site_occupancy
  _atom_site_site_symmetry_order
  _atom_site_calc_flag
  _atom_site_refinement_flags_posn
  _atom_site_refinement_flags_adp
  _atom_site_refinement_flags_occupancy
  _atom_site_disorder_assembly
  _atom_site_disorder_group
 O1 O 0.31406(8) 0.73286(8) 0.35233(5) 0.0298(2) Uani 1 1 d . . . . .
 N1 N 0.30706(10) 0.94201(9) 0.46040(6) 0.0302(2) Uani 1 1 d . . . . .
 N2 N 0.21286(9) 0.76614(8) 0.47542(6) 0.0223(2) Uani 1 1 d . . . . .
 H2 H 0.2045 0.8027 0.5127 0.027 Uiso 1 1 calc R . . . .
 N3 N 0.09902(9) 0.81180(8) 0.63327(6) 0.0204(2) Uani 1 1 d . . . . .
 C1 C 0.34997(11) 0.87838(10) 0.40208(7) 0.0237(3) Uani 1 1 d . . . . .
 C2 C 0.35736(14) 1.02647(12) 0.45451(9) 0.0376(3) Uani 1 1 d . . . . .
 H2A H 0.3286 1.0716 0.4946 0.045 Uiso 1 1 calc R . . . .
 C3 C 0.44955(14) 1.05054(13) 0.39243(9) 0.0403(3) Uani 1 1 d . . . . .
 H3 H 0.4805 1.1112 0.3905 0.048 Uiso 1 1 calc R . . . .
 C4 C 0.49467(13) 0.98305(13) 0.33348(8) 0.0377(3) Uani 1 1 d . . . . .
 H4 H 0.5576 0.9964 0.2912 0.045 Uiso 1 1 calc R . . . .
 C5 C 0.44425(12) 0.89465(12) 0.33844(7) 0.0298(3) Uani 1 1 d . . . . .
 H5 H 0.4732 0.8471 0.2997 0.036 Uiso 1 1 calc R . . . .
 C6 C 0.29070(11) 0.78548(10) 0.40752(7) 0.0224(2) Uani 1 1 d . . . . .
 C7 C 0.14178(11) 0.68471(10) 0.48779(7) 0.0207(2) Uani 1 1 d . . . . .
 H7 H 0.1072 0.6986 0.4414 0.025 Uiso 1 1 calc R . . . .
 C8 C 0.22230(10) 0.55560(10) 0.49943(6) 0.0204(2) Uani 1 1 d . . . . .
 C9 C 0.18383(11) 0.47293(11) 0.48014(7) 0.0252(3) Uani 1 1 d . . . . .
 H9 H 0.1124 0.4980 0.4586 0.030 Uiso 1 1 calc R . . . .
 C10 C 0.25043(13) 0.35387(11) 0.49259(8) 0.0317(3) Uani 1 1 d . . . . .
 H10 H 0.2239 0.2998 0.4790 0.038 Uiso 1 1 calc R . . . .
 C11 C 0.35637(13) 0.31504(11) 0.52523(8) 0.0316(3) Uani 1 1 d . . . . .
 H11 H 0.4009 0.2351 0.5338 0.038 Uiso 1 1 calc R . . . .
 C12 C 0.39543(12) 0.39631(11) 0.54498(7) 0.0288(3) Uani 1 1 d . . . . .
 H12 H 0.4662 0.3708 0.5673 0.035 Uiso 1 1 calc R . . . .
 C13 C 0.32921(11) 0.51601(11) 0.53161(7) 0.0244(3) Uani 1 1 d . . . . .
 H13 H 0.3569 0.5700 0.5444 0.029 Uiso 1 1 calc R . . . .
 C14 C 0.02911(10) 0.71321(10) 0.55687(7) 0.0212(2) Uani 1 1 d . . . . .
 H14A H -0.0275 0.7919 0.5439 0.025 Uiso 1 1 calc R . . . .
 H14B H -0.0176 0.6587 0.5648 0.025 Uiso 1 1 calc R . . . .
 C15 C 0.06733(10) 0.70647(10) 0.63321(7) 0.0198(2) Uani 1 1 d . . . . .
 H15 H 0.1464 0.6403 0.6339 0.024 Uiso 1 1 calc R . . . .
 C16 C -0.01100(11) 0.91869(10) 0.64545(8) 0.0263(3) Uani 1 1 d . . . . .
 H16A H -0.0587 0.9103 0.6985 0.032 Uiso 1 1 calc R . . . .
 H16B H -0.0664 0.9296 0.6107 0.032 Uiso 1 1 calc R . . . .
 C17 C 0.03352(13) 1.02522(11) 0.62997(8) 0.0323(3) Uani 1 1 d . . . . .
 H17A H -0.0393 1.0951 0.6389 0.039 Uiso 1 1 calc R . . . .
 H17B H 0.0770 1.0361 0.5761 0.039 Uiso 1 1 calc R . . . .
 C18 C 0.12318(13) 1.00878(11) 0.68305(8) 0.0334(3) Uani 1 1 d . . . . .
 H18A H 0.1576 1.0735 0.6690 0.040 Uiso 1 1 calc R . . . .
 H18B H 0.0767 1.0089 0.7366 0.040 Uiso 1 1 calc R . . . .
 C19 C 0.23107(12) 0.89287(11) 0.67543(8) 0.0291(3) Uani 1 1 d . . . . .
 H19A H 0.2848 0.8972 0.6239 0.035 Uiso 1 1 calc R . . . .
 H19B H 0.2825 0.8792 0.7131 0.035 Uiso 1 1 calc R . . . .
 C20 C 0.17916(11) 0.79135(10) 0.68880(7) 0.0252(3) Uani 1 1 d . . . . .
 H20A H 0.2490 0.7185 0.6826 0.030 Uiso 1 1 calc R . . . .
 H20B H 0.1297 0.7838 0.7414 0.030 Uiso 1 1 calc R . . . .
 C21 C -0.03005(11) 0.67478(10) 0.70484(7) 0.0250(3) Uani 1 1 d . . . . .
 H21A H -0.0065 0.6776 0.7518 0.030 Uiso 1 1 calc R . . . .
 H21B H -0.1132 0.7325 0.7031 0.030 Uiso 1 1 calc R . . . .
 C22 C -0.03649(11) 0.55371(10) 0.70761(7) 0.0236(3) Uani 1 1 d . . . . .
 C23 C -0.15000(12) 0.53776(11) 0.70885(7) 0.0267(3) Uani 1 1 d . . . . .
 H23 H -0.2242 0.6019 0.7114 0.032 Uiso 1 1 calc R . . . .
 C24 C -0.15446(13) 0.42753(12) 0.70639(7) 0.0310(3) Uani 1 1 d . . . . .
 H24 H -0.2313 0.4184 0.7075 0.037 Uiso 1 1 calc R . . . .
 C25 C -0.04508(14) 0.33159(11) 0.70226(7) 0.0312(3) Uani 1 1 d . . . . .
 H25 H -0.0477 0.2581 0.6996 0.037 Uiso 1 1 calc R . . . .
 C26 C 0.06830(13) 0.34558(11) 0.70217(8) 0.0339(3) Uani 1 1 d . . . . .
 H26 H 0.1421 0.2811 0.7000 0.041 Uiso 1 1 calc R . . . .
 C27 C 0.07244(12) 0.45543(11) 0.70537(8) 0.0308(3) Uani 1 1 d . . . . .
 H27 H 0.1490 0.4636 0.7060 0.037 Uiso 1 1 calc R . . . .
 O2 O 0.45029(9) 0.23046(8) 0.22274(5) 0.0317(2) Uani 1 1 d . . . . .
 N4 N 0.63007(12) 0.42719(10) 0.16284(7) 0.0355(3) Uani 1 1 d . . . . .
 N5 N 0.58901(9) 0.25978(8) 0.11021(6) 0.0225(2) Uani 1 1 d . . . . .
 H5A H 0.6430 0.2955 0.0855 0.027 Uiso 1 1 calc R . . . .
 N6 N 0.75539(9) 0.31573(8) -0.03331(6) 0.0206(2) Uani 1 1 d . . . . .
 C28 C 0.55013(11) 0.37359(10) 0.21132(7) 0.0250(3) Uani 1 1 d . . . . .
 C29 C 0.64789(16) 0.51219(13) 0.18844(9) 0.0442(4) Uani 1 1 d . . . . .
 H29 H 0.7038 0.5500 0.1559 0.053 Uiso 1 1 calc R . . . .
 C30 C 0.58824(15) 0.54718(13) 0.26028(10) 0.0432(4) Uani 1 1 d . . . . .
 H30 H 0.6022 0.6081 0.2750 0.052 Uiso 1 1 calc R . . . .
 C31 C 0.50767(13) 0.49021(13) 0.30977(9) 0.0381(3) Uani 1 1 d . . . . .
 H31 H 0.4666 0.5114 0.3587 0.046 Uiso 1 1 calc R . . . .
 C32 C 0.48900(12) 0.40082(12) 0.28528(8) 0.0307(3) Uani 1 1 d . . . . .
 H32 H 0.4364 0.3597 0.3178 0.037 Uiso 1 1 calc R . . . .
 C33 C 0.52567(11) 0.28076(10) 0.18211(7) 0.0232(3) Uani 1 1 d . . . . .
 C34 C 0.56809(11) 0.17754(10) 0.07306(7) 0.0209(2) Uani 1 1 d . . . . .
 H34 H 0.4772 0.1871 0.0876 0.025 Uiso 1 1 calc R . . . .
 C35 C 0.63949(11) 0.04941(10) 0.09906(6) 0.0211(2) Uani 1 1 d . . . . .
 C36 C 0.74618(11) 0.01479(11) 0.13096(7) 0.0251(3) Uani 1 1 d . . . . .
 H36 H 0.7751 0.0715 0.1390 0.030 Uiso 1 1 calc R . . . .
 C37 C 0.80999(12) -0.10387(12) 0.15091(8) 0.0320(3) Uani 1 1 d . . . . .
 H37 H 0.8814 -0.1260 0.1722 0.038 Uiso 1 1 calc R . . . .
 C38 C 0.76830(13) -0.18905(12) 0.13940(8) 0.0358(3) Uani 1 1 d . . . . .
 H38 H 0.8113 -0.2684 0.1528 0.043 Uiso 1 1 calc R . . . .
 C39 C 0.66195(14) -0.15554(12) 0.10771(9) 0.0359(3) Uani 1 1 d . . . . .
 H39 H 0.6333 -0.2125 0.0997 0.043 Uiso 1 1 calc R . . . .
 C40 C 0.59834(12) -0.03749(11) 0.08792(8) 0.0284(3) Uani 1 1 d . . . . .
 H40 H 0.5268 -0.0158 0.0668 0.034 Uiso 1 1 calc R . . . .
 C41 C 0.60237(11) 0.20917(10) -0.01586(7) 0.0210(2) Uani 1 1 d . . . . .
 H41A H 0.5884 0.1533 -0.0396 0.025 Uiso 1 1 calc R . . . .
 H41B H 0.5454 0.2865 -0.0311 0.025 Uiso 1 1 calc R . . . .
 C42 C 0.73952(10) 0.20953(10) -0.04793(6) 0.0205(2) Uani 1 1 d . . . . .
 H42 H 0.7920 0.1426 -0.0175 0.025 Uiso 1 1 calc R . . . .
 C43 C 0.69666(12) 0.42537(10) -0.08168(7) 0.0256(3) Uani 1 1 d . . . . .
 H43A H 0.6091 0.4331 -0.0788 0.031 Uiso 1 1 calc R . . . .
 H43B H 0.7413 0.4230 -0.1355 0.031 Uiso 1 1 calc R . . . .
 C44 C 0.70162(12) 0.53073(11) -0.05374(8) 0.0318(3) Uani 1 1 d . . . . .
 H44A H 0.6641 0.6024 -0.0866 0.038 Uiso 1 1 calc R . . . .
 H44B H 0.6524 0.5357 -0.0011 0.038 Uiso 1 1 calc R . . . .
 C45 C 0.83763(13) 0.52019(11) -0.05581(9) 0.0349(3) Uani 1 1 d . . . . .
 H45A H 0.8381 0.5838 -0.0329 0.042 Uiso 1 1 calc R . . . .
 H45B H 0.8841 0.5263 -0.1093 0.042 Uiso 1 1 calc R . . . .
 C46 C 0.90162(13) 0.40222(11) -0.01084(9) 0.0337(3) Uani 1 1 d . . . . .
 H46A H 0.9907 0.3923 -0.0168 0.040 Uiso 1 1 calc R . . . .
 H46B H 0.8626 0.4008 0.0440 0.040 Uiso 1 1 calc R . . . .
 C47 C 0.88924(11) 0.30195(11) -0.04038(8) 0.0286(3) Uani 1 1 d . . . . .
 H47A H 0.9327 0.3006 -0.0944 0.034 Uiso 1 1 calc R . . . .
 H47B H 0.9291 0.2276 -0.0107 0.034 Uiso 1 1 calc R . . . .
 C48 C 0.78625(12) 0.18579(10) -0.13334(7) 0.0248(3) Uani 1 1 d . . . . .
 H48A H 0.7288 0.2433 -0.1646 0.030 Uiso 1 1 calc R . . . .
 H48B H 0.8696 0.1948 -0.1536 0.030 Uiso 1 1 calc R . . . .
 C49 C 0.79325(11) 0.06378(10) -0.13992(7) 0.0233(2) Uani 1 1 d . . . . .
 C50 C 0.87346(13) -0.03550(12) -0.10293(8) 0.0338(3) Uani 1 1 d . . . . .
 H50 H 0.9286 -0.0268 -0.0774 0.041 Uiso 1 1 calc R . . . .
 C51 C 0.87189(15) -0.14713(12) -0.10381(8) 0.0393(3) Uani 1 1 d . . . . .
 H51 H 0.9252 -0.2126 -0.0783 0.047 Uiso 1 1 calc R . . . .
 C52 C 0.79163(13) -0.16183(11) -0.14228(7) 0.0320(3) Uani 1 1 d . . . . .
 H52 H 0.7895 -0.2367 -0.1419 0.038 Uiso 1 1 calc R . . . .
 C53 C 0.71485(12) -0.06480(11) -0.18117(8) 0.0304(3) Uani 1 1 d . . . . .
 H53 H 0.6621 -0.0741 -0.2082 0.036 Uiso 1 1 calc R . . . .
 C54 C 0.71614(12) 0.04707(11) -0.18005(7) 0.0269(3) Uani 1 1 d . . . . .
 H54 H 0.6642 0.1120 -0.2068 0.032 Uiso 1 1 calc R . . . .

loop_
  _atom_site_aniso_label
  _atom_site_aniso_U_11
  _atom_site_aniso_U_22
  _atom_site_aniso_U_33
  _atom_site_aniso_U_23
  _atom_site_aniso_U_13
  _atom_site_aniso_U_12
 O1 0.0347(5) 0.0288(5) 0.0258(4) -0.0070(4) -0.0001(4) -0.0129(4)
 N1 0.0330(6) 0.0251(5) 0.0349(6) -0.0050(4) -0.0028(5) -0.0149(5)
 N2 0.0271(5) 0.0209(5) 0.0221(5) -0.0047(4) -0.0027(4) -0.0122(4)
 N3 0.0197(5) 0.0167(5) 0.0259(5) -0.0040(4) -0.0053(4) -0.0061(4)
 C1 0.0232(6) 0.0207(6) 0.0260(6) 0.0026(5) -0.0080(5) -0.0074(5)
 C2 0.0448(8) 0.0301(7) 0.0446(8) -0.0069(6) -0.0068(6) -0.0206(6)
 C3 0.0445(8) 0.0350(7) 0.0491(9) 0.0057(6) -0.0131(7) -0.0266(7)
 C4 0.0365(7) 0.0433(8) 0.0352(7) 0.0104(6) -0.0077(6) -0.0245(6)
 C5 0.0288(6) 0.0334(7) 0.0264(6) 0.0031(5) -0.0064(5) -0.0130(5)
 C6 0.0223(6) 0.0191(6) 0.0241(6) -0.0008(5) -0.0058(5) -0.0054(4)
 C7 0.0242(6) 0.0194(6) 0.0217(6) -0.0021(4) -0.0060(4) -0.0106(5)
 C8 0.0224(6) 0.0213(6) 0.0176(5) -0.0046(4) -0.0001(4) -0.0091(5)
 C9 0.0265(6) 0.0249(6) 0.0274(6) -0.0047(5) -0.0080(5) -0.0098(5)
 C10 0.0384(7) 0.0230(6) 0.0397(7) -0.0090(5) -0.0122(6) -0.0112(5)
 C11 0.0334(7) 0.0201(6) 0.0391(7) -0.0066(5) -0.0103(6) -0.0027(5)
 C12 0.0253(6) 0.0285(7) 0.0325(7) -0.0078(5) -0.0087(5) -0.0045(5)
 C13 0.0243(6) 0.0245(6) 0.0264(6) -0.0074(5) -0.0036(5) -0.0093(5)
 C14 0.0203(5) 0.0184(5) 0.0273(6) -0.0037(4) -0.0059(5) -0.0079(4)
 C15 0.0192(5) 0.0159(5) 0.0241(6) -0.0049(4) -0.0020(4) -0.0059(4)
 C16 0.0234(6) 0.0195(6) 0.0366(7) -0.0080(5) -0.0076(5) -0.0041(5)
 C17 0.0360(7) 0.0177(6) 0.0443(8) -0.0048(5) -0.0134(6) -0.0061(5)
 C18 0.0410(7) 0.0238(6) 0.0430(8) -0.0098(6) -0.0114(6) -0.0142(6)
 C19 0.0308(6) 0.0284(7) 0.0349(7) -0.0069(5) -0.0113(5) -0.0129(5)
 C20 0.0268(6) 0.0210(6) 0.0292(6) -0.0042(5) -0.0095(5) -0.0063(5)
 C21 0.0265(6) 0.0223(6) 0.0258(6) -0.0066(5) 0.0007(5) -0.0102(5)
 C22 0.0290(6) 0.0234(6) 0.0180(5) -0.0015(4) -0.0002(4) -0.0121(5)
 C23 0.0285(6) 0.0258(6) 0.0251(6) -0.0024(5) -0.0019(5) -0.0113(5)
 C24 0.0389(7) 0.0322(7) 0.0274(6) -0.0004(5) -0.0058(5) -0.0212(6)
 C25 0.0506(8) 0.0220(6) 0.0234(6) -0.0005(5) -0.0046(5) -0.0182(6)
 C26 0.0402(7) 0.0205(6) 0.0325(7) 0.0017(5) -0.0030(6) -0.0069(5)
 C27 0.0299(6) 0.0258(6) 0.0350(7) 0.0012(5) -0.0058(5) -0.0111(5)
 O2 0.0379(5) 0.0332(5) 0.0252(4) -0.0059(4) 0.0008(4) -0.0171(4)
 N4 0.0503(7) 0.0295(6) 0.0312(6) -0.0075(5) -0.0043(5) -0.0193(5)
 N5 0.0252(5) 0.0212(5) 0.0229(5) -0.0060(4) -0.0017(4) -0.0104(4)
 N6 0.0214(5) 0.0169(5) 0.0249(5) -0.0014(4) -0.0070(4) -0.0072(4)
 C28 0.0268(6) 0.0201(6) 0.0268(6) -0.0047(5) -0.0088(5) -0.0030(5)
 C29 0.0633(10) 0.0342(8) 0.0448(9) -0.0105(6) -0.0074(7) -0.0267(7)
 C30 0.0527(9) 0.0320(8) 0.0528(9) -0.0209(7) -0.0173(7) -0.0092(7)
 C31 0.0325(7) 0.0417(8) 0.0403(8) -0.0239(6) -0.0108(6) 0.0013(6)
 C32 0.0246(6) 0.0348(7) 0.0315(7) -0.0136(5) -0.0067(5) -0.0021(5)
 C33 0.0242(6) 0.0199(6) 0.0232(6) -0.0031(5) -0.0063(5) -0.0036(5)
 C34 0.0209(5) 0.0207(6) 0.0230(6) -0.0059(4) -0.0028(4) -0.0087(4)
 C35 0.0226(5) 0.0218(6) 0.0182(5) -0.0049(4) 0.0012(4) -0.0092(5)
 C36 0.0262(6) 0.0259(6) 0.0243(6) -0.0044(5) -0.0031(5) -0.0108(5)
 C37 0.0285(6) 0.0314(7) 0.0335(7) -0.0024(5) -0.0097(5) -0.0057(5)
 C38 0.0380(7) 0.0215(6) 0.0425(8) -0.0011(6) -0.0090(6) -0.0050(5)
 C39 0.0413(8) 0.0241(7) 0.0468(8) -0.0048(6) -0.0104(6) -0.0149(6)
 C40 0.0285(6) 0.0258(6) 0.0340(7) -0.0048(5) -0.0074(5) -0.0113(5)
 C41 0.0233(6) 0.0198(6) 0.0224(6) -0.0042(4) -0.0056(4) -0.0085(4)
 C42 0.0230(6) 0.0173(5) 0.0215(6) -0.0011(4) -0.0051(4) -0.0074(4)
 C43 0.0276(6) 0.0203(6) 0.0308(6) 0.0014(5) -0.0122(5) -0.0085(5)
 C44 0.0344(7) 0.0186(6) 0.0431(8) -0.0008(5) -0.0154(6) -0.0063(5)
 C45 0.0412(7) 0.0230(6) 0.0478(8) 0.0012(6) -0.0184(6) -0.0161(6)
 C46 0.0330(7) 0.0265(7) 0.0498(8) -0.0001(6) -0.0205(6) -0.0137(5)
 C47 0.0234(6) 0.0216(6) 0.0422(7) -0.0022(5) -0.0116(5) -0.0070(5)
 C48 0.0299(6) 0.0218(6) 0.0225(6) -0.0021(5) -0.0027(5) -0.0107(5)
 C49 0.0255(6) 0.0224(6) 0.0192(5) -0.0048(4) 0.0016(4) -0.0079(5)
 C50 0.0375(7) 0.0286(7) 0.0363(7) -0.0077(6) -0.0146(6) -0.0049(6)
 C51 0.0508(8) 0.0226(7) 0.0382(8) -0.0026(6) -0.0157(7) -0.0010(6)
 C52 0.0446(8) 0.0218(6) 0.0275(6) -0.0075(5) 0.0028(6) -0.0132(6)
 C53 0.0323(7) 0.0313(7) 0.0304(7) -0.0103(5) -0.0020(5) -0.0133(5)
 C54 0.0296(6) 0.0247(6) 0.0252(6) -0.0044(5) -0.0055(5) -0.0069(5)

_geom_special_details
;
 All esds (except the esd in the dihedral angle between two l.s. planes)
 are estimated using the full covariance matrix.  The cell esds are taken
 into account individually in the estimation of esds in distances, angles
 and torsion angles; correlations between esds in cell parameters are only
 used when they are defined by crystal symmetry.  An approximate (isotropic)
 treatment of cell esds is used for estimating esds involving l.s. planes.
;
loop_
  _geom_bond_atom_site_label_1
  _geom_bond_atom_site_label_2
  _geom_bond_distance
  _geom_bond_site_symmetry_2
  _geom_bond_publ_flag
 O1 C6 1.2305(15) . ?
 N1 C1 1.3369(17) . ?
 N1 C2 1.3370(17) . ?
 N2 H2 0.8600 . ?
 N2 C6 1.3384(15) . ?
 N2 C7 1.4587(14) . ?
 N3 C15 1.4716(14) . ?
 N3 C16 1.4717(15) . ?
 N3 C20 1.4667(15) . ?
 C1 C5 1.3855(17) . ?
 C1 C6 1.5070(16) . ?
 C2 H2A 0.9300 . ?
 C2 C3 1.381(2) . ?
 C3 H3 0.9300 . ?
 C3 C4 1.375(2) . ?
 C4 H4 0.9300 . ?
 C4 C5 1.3864(19) . ?
 C5 H5 0.9300 . ?
 C7 H7 0.9800 . ?
 C7 C8 1.5228(16) . ?
 C7 C14 1.5370(16) . ?
 C8 C9 1.3914(16) . ?
 C8 C13 1.3884(16) . ?
 C9 H9 0.9300 . ?
 C9 C10 1.3849(18) . ?
 C10 H10 0.9300 . ?
 C10 C11 1.3842(19) . ?
 C11 H11 0.9300 . ?
 C11 C12 1.3844(18) . ?
 C12 H12 0.9300 . ?
 C12 C13 1.3916(17) . ?
 C13 H13 0.9300 . ?
 C14 H14A 0.9700 . ?
 C14 H14B 0.9700 . ?
 C14 C15 1.5365(16) . ?
 C15 H15 0.9800 . ?
 C15 C21 1.5451(15) . ?
 C16 H16A 0.9700 . ?
 C16 H16B 0.9700 . ?
 C16 C17 1.5196(16) . ?
 C17 H17A 0.9700 . ?
 C17 H17B 0.9700 . ?
 C17 C18 1.5289(18) . ?
 C18 H18A 0.9700 . ?
 C18 H18B 0.9700 . ?
 C18 C19 1.5227(18) . ?
 C19 H19A 0.9700 . ?
 C19 H19B 0.9700 . ?
 C19 C20 1.5201(16) . ?
 C20 H20A 0.9700 . ?
 C20 H20B 0.9700 . ?
 C21 H21A 0.9700 . ?
 C21 H21B 0.9700 . ?
 C21 C22 1.5095(16) . ?
 C22 C23 1.3896(17) . ?
 C22 C27 1.3935(18) . ?
 C23 H23 0.9300 . ?
 C23 C24 1.3893(18) . ?
 C24 H24 0.9300 . ?
 C24 C25 1.381(2) . ?
 C25 H25 0.9300 . ?
 C25 C26 1.382(2) . ?
 C26 H26 0.9300 . ?
 C26 C27 1.3869(19) . ?
 C27 H27 0.9300 . ?
 O2 C33 1.2313(15) . ?
 N4 C28 1.3388(17) . ?
 N4 C29 1.3368(18) . ?
 N5 H5A 0.8600 . ?
 N5 C33 1.3383(15) . ?
 N5 C34 1.4556(15) . ?
 N6 C42 1.4756(14) . ?
 N6 C43 1.4708(14) . ?
 N6 C47 1.4667(14) . ?
 C28 C32 1.3854(18) . ?
 C28 C33 1.5045(17) . ?
 C29 H29 0.9300 . ?
 C29 C30 1.379(2) . ?
 C30 H30 0.9300 . ?
 C30 C31 1.375(2) . ?
 C31 H31 0.9300 . ?
 C31 C32 1.3809(19) . ?
 C32 H32 0.9300 . ?
 C34 H34 0.9800 . ?
 C34 C35 1.5224(16) . ?
 C34 C41 1.5389(15) . ?
 C35 C36 1.3888(17) . ?
 C35 C40 1.3915(17) . ?
 C36 H36 0.9300 . ?
 C36 C37 1.3895(18) . ?
 C37 H37 0.9300 . ?
 C37 C38 1.3788(19) . ?
 C38 H38 0.9300 . ?
 C38 C39 1.385(2) . ?
 C39 H39 0.9300 . ?
 C39 C40 1.3825(19) . ?
 C40 H40 0.9300 . ?
 C41 H41A 0.9700 . ?
 C41 H41B 0.9700 . ?
 C41 C42 1.5338(15) . ?
 C42 H42 0.9800 . ?
 C42 C48 1.5494(16) . ?
 C43 H43A 0.9700 . ?
 C43 H43B 0.9700 . ?
 C43 C44 1.5223(17) . ?
 C44 H44A 0.9700 . ?
 C44 H44B 0.9700 . ?
 C44 C45 1.5209(18) . ?
 C45 H45A 0.9700 . ?
 C45 H45B 0.9700 . ?
 C45 C46 1.5241(18) . ?
 C46 H46A 0.9700 . ?
 C46 H46B 0.9700 . ?
 C46 C47 1.5193(17) . ?
 C47 H47A 0.9700 . ?
 C47 H47B 0.9700 . ?
 C48 H48A 0.9700 . ?
 C48 H48B 0.9700 . ?
 C48 C49 1.5071(16) . ?
 C49 C50 1.3930(18) . ?
 C49 C54 1.3852(18) . ?
 C50 H50 0.9300 . ?
 C50 C51 1.3863(19) . ?
 C51 H51 0.9300 . ?
 C51 C52 1.382(2) . ?
 C52 H52 0.9300 . ?
 C52 C53 1.3760(19) . ?
 C53 H53 0.9300 . ?
 C53 C54 1.3892(18) . ?
 C54 H54 0.9300 . ?

loop_
  _geom_angle_atom_site_label_1
  _geom_angle_atom_site_label_2
  _geom_angle_atom_site_label_3
  _geom_angle
  _geom_angle_site_symmetry_1
  _geom_angle_site_symmetry_3
  _geom_angle_publ_flag
 C1 N1 C2 116.94(11) . . ?
 C6 N2 H2 119.2 . . ?
 C6 N2 C7 121.67(10) . . ?
 C7 N2 H2 119.2 . . ?
 C15 N3 C16 114.79(9) . . ?
 C20 N3 C15 112.28(9) . . ?
 C20 N3 C16 109.76(9) . . ?
 N1 C1 C5 123.14(11) . . ?
 N1 C1 C6 117.01(10) . . ?
 C5 C1 C6 119.85(11) . . ?
 N1 C2 H2A 118.1 . . ?
 N1 C2 C3 123.81(14) . . ?
 C3 C2 H2A 118.1 . . ?
 C2 C3 H3 120.6 . . ?
 C4 C3 C2 118.72(13) . . ?
 C4 C3 H3 120.6 . . ?
 C3 C4 H4 120.7 . . ?
 C3 C4 C5 118.50(13) . . ?
 C5 C4 H4 120.7 . . ?
 C1 C5 C4 118.86(13) . . ?
 C1 C5 H5 120.6 . . ?
 C4 C5 H5 120.6 . . ?
 O1 C6 N2 123.89(11) . . ?
 O1 C6 C1 120.88(10) . . ?
 N2 C6 C1 115.23(10) . . ?
 N2 C7 H7 107.6 . . ?
 N2 C7 C8 113.71(9) . . ?
 N2 C7 C14 109.16(9) . . ?
 C8 C7 H7 107.6 . . ?
 C8 C7 C14 110.96(9) . . ?
 C14 C7 H7 107.6 . . ?
 C9 C8 C7 118.50(10) . . ?
 C13 C8 C7 122.99(10) . . ?
 C13 C8 C9 118.45(11) . . ?
 C8 C9 H9 119.5 . . ?
 C10 C9 C8 120.94(11) . . ?
 C10 C9 H9 119.5 . . ?
 C9 C10 H10 119.9 . . ?
 C11 C10 C9 120.26(12) . . ?
 C11 C10 H10 119.9 . . ?
 C10 C11 H11 120.3 . . ?
 C10 C11 C12 119.40(12) . . ?
 C12 C11 H11 120.3 . . ?
 C11 C12 H12 119.9 . . ?
 C11 C12 C13 120.25(11) . . ?
 C13 C12 H12 119.9 . . ?
 C8 C13 C12 120.69(11) . . ?
 C8 C13 H13 119.7 . . ?
 C12 C13 H13 119.7 . . ?
 C7 C14 H14A 108.7 . . ?
 C7 C14 H14B 108.7 . . ?
 H14A C14 H14B 107.6 . . ?
 C15 C14 C7 114.05(9) . . ?
 C15 C14 H14A 108.7 . . ?
 C15 C14 H14B 108.7 . . ?
 N3 C15 C14 110.87(9) . . ?
 N3 C15 H15 106.0 . . ?
 N3 C15 C21 115.62(9) . . ?
 C14 C15 H15 106.0 . . ?
 C14 C15 C21 111.66(9) . . ?
 C21 C15 H15 106.0 . . ?
 N3 C16 H16A 109.7 . . ?
 N3 C16 H16B 109.7 . . ?
 N3 C16 C17 109.94(10) . . ?
 H16A C16 H16B 108.2 . . ?
 C17 C16 H16A 109.7 . . ?
 C17 C16 H16B 109.7 . . ?
 C16 C17 H17A 109.5 . . ?
 C16 C17 H17B 109.5 . . ?
 C16 C17 C18 110.54(10) . . ?
 H17A C17 H17B 108.1 . . ?
 C18 C17 H17A 109.5 . . ?
 C18 C17 H17B 109.5 . . ?
 C17 C18 H18A 109.7 . . ?
 C17 C18 H18B 109.7 . . ?
 H18A C18 H18B 108.2 . . ?
 C19 C18 C17 110.04(11) . . ?
 C19 C18 H18A 109.7 . . ?
 C19 C18 H18B 109.7 . . ?
 C18 C19 H19A 109.5 . . ?
 C18 C19 H19B 109.5 . . ?
 H19A C19 H19B 108.1 . . ?
 C20 C19 C18 110.61(10) . . ?
 C20 C19 H19A 109.5 . . ?
 C20 C19 H19B 109.5 . . ?
 N3 C20 C19 110.25(9) . . ?
 N3 C20 H20A 109.6 . . ?
 N3 C20 H20B 109.6 . . ?
 C19 C20 H20A 109.6 . . ?
 C19 C20 H20B 109.6 . . ?
 H20A C20 H20B 108.1 . . ?
 C15 C21 H21A 109.3 . . ?
 C15 C21 H21B 109.3 . . ?
 H21A C21 H21B 108.0 . . ?
 C22 C21 C15 111.62(10) . . ?
 C22 C21 H21A 109.3 . . ?
 C22 C21 H21B 109.3 . . ?
 C23 C22 C21 121.00(11) . . ?
 C23 C22 C27 118.04(11) . . ?
 C27 C22 C21 120.89(11) . . ?
 C22 C23 H23 119.5 . . ?
 C24 C23 C22 121.05(12) . . ?
 C24 C23 H23 119.5 . . ?
 C23 C24 H24 119.9 . . ?
 C25 C24 C23 120.17(12) . . ?
 C25 C24 H24 119.9 . . ?
 C24 C25 H25 120.2 . . ?
 C24 C25 C26 119.52(12) . . ?
 C26 C25 H25 120.2 . . ?
 C25 C26 H26 119.9 . . ?
 C25 C26 C27 120.26(12) . . ?
 C27 C26 H26 119.9 . . ?
 C22 C27 H27 119.5 . . ?
 C26 C27 C22 120.93(12) . . ?
 C26 C27 H27 119.5 . . ?
 C29 N4 C28 116.69(12) . . ?
 C33 N5 H5A 119.4 . . ?
 C33 N5 C34 121.16(10) . . ?
 C34 N5 H5A 119.4 . . ?
 C43 N6 C42 114.66(9) . . ?
 C47 N6 C42 111.93(9) . . ?
 C47 N6 C43 109.46(9) . . ?
 N4 C28 C32 123.28(12) . . ?
 N4 C28 C33 117.19(11) . . ?
 C32 C28 C33 119.52(11) . . ?
 N4 C29 H29 118.1 . . ?
 N4 C29 C30 123.86(14) . . ?
 C30 C29 H29 118.1 . . ?
 C29 C30 H30 120.6 . . ?
 C31 C30 C29 118.72(13) . . ?
 C31 C30 H30 120.6 . . ?
 C30 C31 H31 120.7 . . ?
 C30 C31 C32 118.64(13) . . ?
 C32 C31 H31 120.7 . . ?
 C28 C32 H32 120.6 . . ?
 C31 C32 C28 118.78(13) . . ?
 C31 C32 H32 120.6 . . ?
 O2 C33 N5 123.83(11) . . ?
 O2 C33 C28 120.63(11) . . ?
 N5 C33 C28 115.53(10) . . ?
 N5 C34 H34 107.6 . . ?
 N5 C34 C35 113.19(9) . . ?
 N5 C34 C41 109.80(9) . . ?
 C35 C34 H34 107.6 . . ?
 C35 C34 C41 110.93(9) . . ?
 C41 C34 H34 107.6 . . ?
 C36 C35 C34 123.25(10) . . ?
 C36 C35 C40 118.35(11) . . ?
 C40 C35 C34 118.36(10) . . ?
 C35 C36 H36 119.7 . . ?
 C35 C36 C37 120.50(11) . . ?
 C37 C36 H36 119.7 . . ?
 C36 C37 H37 119.7 . . ?
 C38 C37 C36 120.53(12) . . ?
 C38 C37 H37 119.7 . . ?
 C37 C38 H38 120.3 . . ?
 C37 C38 C39 119.46(12) . . ?
 C39 C38 H38 120.3 . . ?
 C38 C39 H39 120.0 . . ?
 C40 C39 C38 120.05(12) . . ?
 C40 C39 H39 120.0 . . ?
 C35 C40 H40 119.4 . . ?
 C39 C40 C35 121.11(12) . . ?
 C39 C40 H40 119.4 . . ?
 C34 C41 H41A 108.7 . . ?
 C34 C41 H41B 108.7 . . ?
 H41A C41 H41B 107.6 . . ?
 C42 C41 C34 114.40(9) . . ?
 C42 C41 H41A 108.7 . . ?
 C42 C41 H41B 108.7 . . ?
 N6 C42 C41 110.91(9) . . ?
 N6 C42 H42 106.2 . . ?
 N6 C42 C48 115.33(9) . . ?
 C41 C42 H42 106.2 . . ?
 C41 C42 C48 111.39(9) . . ?
 C48 C42 H42 106.2 . . ?
 N6 C43 H43A 109.6 . . ?
 N6 C43 H43B 109.6 . . ?
 N6 C43 C44 110.11(10) . . ?
 H43A C43 H43B 108.2 . . ?
 C44 C43 H43A 109.6 . . ?
 C44 C43 H43B 109.6 . . ?
 C43 C44 H44A 109.4 . . ?
 C43 C44 H44B 109.4 . . ?
 H44A C44 H44B 108.0 . . ?
 C45 C44 C43 111.05(11) . . ?
 C45 C44 H44A 109.4 . . ?
 C45 C44 H44B 109.4 . . ?
 C44 C45 H45A 109.7 . . ?
 C44 C45 H45B 109.7 . . ?
 C44 C45 C46 109.82(10) . . ?
 H45A C45 H45B 108.2 . . ?
 C46 C45 H45A 109.7 . . ?
 C46 C45 H45B 109.7 . . ?
 C45 C46 H46A 109.6 . . ?
 C45 C46 H46B 109.6 . . ?
 H46A C46 H46B 108.1 . . ?
 C47 C46 C45 110.42(11) . . ?
 C47 C46 H46A 109.6 . . ?
 C47 C46 H46B 109.6 . . ?
 N6 C47 C46 110.83(10) . . ?
 N6 C47 H47A 109.5 . . ?
 N6 C47 H47B 109.5 . . ?
 C46 C47 H47A 109.5 . . ?
 C46 C47 H47B 109.5 . . ?
 H47A C47 H47B 108.1 . . ?
 C42 C48 H48A 109.3 . . ?
 C42 C48 H48B 109.3 . . ?
 H48A C48 H48B 108.0 . . ?
 C49 C48 C42 111.53(9) . . ?
 C49 C48 H48A 109.3 . . ?
 C49 C48 H48B 109.3 . . ?
 C50 C49 C48 120.92(11) . . ?
 C54 C49 C48 121.01(11) . . ?
 C54 C49 C50 118.01(11) . . ?
 C49 C50 H50 119.7 . . ?
 C51 C50 C49 120.67(12) . . ?
 C51 C50 H50 119.7 . . ?
 C50 C51 H51 119.8 . . ?
 C52 C51 C50 120.46(12) . . ?
 C52 C51 H51 119.8 . . ?
 C51 C52 H52 120.3 . . ?
 C53 C52 C51 119.45(12) . . ?
 C53 C52 H52 120.3 . . ?
 C52 C53 H53 120.0 . . ?
 C52 C53 C54 120.05(12) . . ?
 C54 C53 H53 120.0 . . ?
 C49 C54 C53 121.29(12) . . ?
 C49 C54 H54 119.4 . . ?
 C53 C54 H54 119.4 . . ?

loop_
  _geom_torsion_atom_site_label_1
  _geom_torsion_atom_site_label_2
  _geom_torsion_atom_site_label_3
  _geom_torsion_atom_site_label_4
  _geom_torsion
  _geom_torsion_site_symmetry_1
  _geom_torsion_site_symmetry_2
  _geom_torsion_site_symmetry_3
  _geom_torsion_site_symmetry_4
  _geom_torsion_publ_flag
 N1 C1 C5 C4 -1.80(18) . . . . ?
 N1 C1 C6 O1 171.41(11) . . . . ?
 N1 C1 C6 N2 -8.49(15) . . . . ?
 N1 C2 C3 C4 -1.2(2) . . . . ?
 N2 C7 C8 C9 -153.89(10) . . . . ?
 N2 C7 C8 C13 29.06(15) . . . . ?
 N2 C7 C14 C15 -58.34(12) . . . . ?
 N3 C15 C21 C22 -168.43(9) . . . . ?
 N3 C16 C17 C18 -58.24(14) . . . . ?
 C1 N1 C2 C3 0.0(2) . . . . ?
 C2 N1 C1 C5 1.54(18) . . . . ?
 C2 N1 C1 C6 -178.29(11) . . . . ?
 C2 C3 C4 C5 0.9(2) . . . . ?
 C3 C4 C5 C1 0.50(19) . . . . ?
 C5 C1 C6 O1 -8.42(17) . . . . ?
 C5 C1 C6 N2 171.68(10) . . . . ?
 C6 N2 C7 C8 75.64(13) . . . . ?
 C6 N2 C7 C14 -159.88(10) . . . . ?
 C6 C1 C5 C4 178.03(11) . . . . ?
 C7 N2 C6 O1 -4.08(17) . . . . ?
 C7 N2 C6 C1 175.82(9) . . . . ?
 C7 C8 C9 C10 -177.25(11) . . . . ?
 C7 C8 C13 C12 176.39(11) . . . . ?
 C7 C14 C15 N3 77.55(11) . . . . ?
 C7 C14 C15 C21 -151.96(9) . . . . ?
 C8 C7 C14 C15 67.74(12) . . . . ?
 C8 C9 C10 C11 0.5(2) . . . . ?
 C9 C8 C13 C12 -0.66(17) . . . . ?
 C9 C10 C11 C12 -0.3(2) . . . . ?
 C10 C11 C12 C13 -0.4(2) . . . . ?
 C11 C12 C13 C8 0.92(19) . . . . ?
 C13 C8 C9 C10 -0.07(18) . . . . ?
 C14 C7 C8 C9 82.60(13) . . . . ?
 C14 C7 C8 C13 -94.45(12) . . . . ?
 C14 C15 C21 C22 63.58(12) . . . . ?
 C15 N3 C16 C17 -169.84(10) . . . . ?
 C15 N3 C20 C19 168.57(10) . . . . ?
 C15 C21 C22 C23 -122.17(12) . . . . ?
 C15 C21 C22 C27 54.84(15) . . . . ?
 C16 N3 C15 C14 75.14(12) . . . . ?
 C16 N3 C15 C21 -53.24(13) . . . . ?
 C16 N3 C20 C19 -62.48(13) . . . . ?
 C16 C17 C18 C19 53.55(15) . . . . ?
 C17 C18 C19 C20 -53.29(15) . . . . ?
 C18 C19 C20 N3 58.04(14) . . . . ?
 C20 N3 C15 C14 -158.59(9) . . . . ?
 C20 N3 C15 C21 73.03(12) . . . . ?
 C20 N3 C16 C17 62.59(13) . . . . ?
 C21 C22 C23 C24 175.85(11) . . . . ?
 C21 C22 C27 C26 -175.24(11) . . . . ?
 C22 C23 C24 C25 -0.32(19) . . . . ?
 C23 C22 C27 C26 1.85(19) . . . . ?
 C23 C24 C25 C26 1.29(19) . . . . ?
 C24 C25 C26 C27 -0.68(19) . . . . ?
 C25 C26 C27 C22 -0.9(2) . . . . ?
 C27 C22 C23 C24 -1.24(18) . . . . ?
 N4 C28 C32 C31 2.18(19) . . . . ?
 N4 C28 C33 O2 -177.80(11) . . . . ?
 N4 C28 C33 N5 1.14(15) . . . . ?
 N4 C29 C30 C31 1.5(2) . . . . ?
 N5 C34 C35 C36 -22.14(15) . . . . ?
 N5 C34 C35 C40 160.09(10) . . . . ?
 N5 C34 C41 C42 58.06(12) . . . . ?
 N6 C42 C48 C49 167.50(9) . . . . ?
 N6 C43 C44 C45 58.07(14) . . . . ?
 C28 N4 C29 C30 -0.7(2) . . . . ?
 C29 N4 C28 C32 -1.19(19) . . . . ?
 C29 N4 C28 C33 177.87(12) . . . . ?
 C29 C30 C31 C32 -0.5(2) . . . . ?
 C30 C31 C32 C28 -1.25(19) . . . . ?
 C32 C28 C33 O2 1.30(17) . . . . ?
 C32 C28 C33 N5 -179.77(10) . . . . ?
 C33 N5 C34 C35 -80.54(13) . . . . ?
 C33 N5 C34 C41 154.91(10) . . . . ?
 C33 C28 C32 C31 -176.86(11) . . . . ?
 C34 N5 C33 O2 2.81(17) . . . . ?
 C34 N5 C33 C28 -176.09(9) . . . . ?
 C34 C35 C36 C37 -177.59(11) . . . . ?
 C34 C35 C40 C39 177.63(12) . . . . ?
 C34 C41 C42 N6 -75.71(11) . . . . ?
 C34 C41 C42 C48 154.39(9) . . . . ?
 C35 C34 C41 C42 -67.79(12) . . . . ?
 C35 C36 C37 C38 -0.07(19) . . . . ?
 C36 C35 C40 C39 -0.25(19) . . . . ?
 C36 C37 C38 C39 0.0(2) . . . . ?
 C37 C38 C39 C40 -0.1(2) . . . . ?
 C38 C39 C40 C35 0.2(2) . . . . ?
 C40 C35 C36 C37 0.19(18) . . . . ?
 C41 C34 C35 C36 101.80(12) . . . . ?
 C41 C34 C35 C40 -75.98(13) . . . . ?
 C41 C42 C48 C49 -64.95(12) . . . . ?
 C42 N6 C43 C44 171.62(10) . . . . ?
 C42 N6 C47 C46 -169.58(10) . . . . ?
 C42 C48 C49 C50 -61.56(15) . . . . ?
 C42 C48 C49 C54 115.58(12) . . . . ?
 C43 N6 C42 C41 -72.51(12) . . . . ?
 C43 N6 C42 C48 55.28(13) . . . . ?
 C43 N6 C47 C46 62.16(13) . . . . ?
 C43 C44 C45 C46 -53.57(16) . . . . ?
 C44 C45 C46 C47 53.27(16) . . . . ?
 C45 C46 C47 N6 -58.23(15) . . . . ?
 C47 N6 C42 C41 162.04(10) . . . . ?
 C47 N6 C42 C48 -70.16(12) . . . . ?
 C47 N6 C43 C44 -61.65(13) . . . . ?
 C48 C49 C50 C51 174.64(12) . . . . ?
 C48 C49 C54 C53 -174.83(11) . . . . ?
 C49 C50 C51 C52 0.8(2) . . . . ?
 C50 C49 C54 C53 2.38(18) . . . . ?
 C50 C51 C52 C53 1.3(2) . . . . ?
 C51 C52 C53 C54 -1.5(2) . . . . ?
 C52 C53 C54 C49 -0.36(19) . . . . ?
 C54 C49 C50 C51 -2.6(2) . . . . ?

_shelx_SHELXL_version_number      '2014/7'
_olex2_date_sample_data_collection 2020-12-10
_olex2_submission_special_instructions 'No special instructions were received'
_oxdiff_exptl_absorpt_empirical_details
;
Empirical correction (ABSPACK) includes:
- Absorption correction using spherical harmonics
- Frame scaling
- Detector area scaling
;
_oxdiff_exptl_absorpt_empirical_full_max 3.218
_oxdiff_exptl_absorpt_empirical_full_min 0.546
