# Supplementary material for: Directed nickel-catalyzed regio- and diastereoselective arylamination of unactivated alkenes
Source: Nat Commun. 2021 Nov 1;12:6280. doi: 10.1038/s41467-021-26527-x (PMC8560905; doi:10.1038/s41467-021-26527-x)
Supplement: Supplementary file 2 — Source Data [file 41467_2021_26527_MOESM2_ESM.zip › 4i.cif]

data_a210105b
_audit_creation_date              2021-01-08
_audit_creation_method
;
Olex2 1.2
(compiled 2015.09.30 svn.r3233 for OlexSys, GUI svn.r5103)
;
_publ_contact_author_address      ?
_publ_contact_author_email        ?
_publ_contact_author_name         ''
_publ_contact_author_phone        ?
_publ_section_references
;
Dolomanov, O.V., Bourhis, L.J., Gildea, R.J, Howard, J.A.K. & Puschmann, H.
 (2009), J. Appl. Cryst. 42, 339-341.

Sheldrick, G.M. (2015). Acta Cryst. A71, 3-8.

Sheldrick, G.M. (2015). Acta Cryst. C71, 3-8.
;
_chemical_name_common             ?
_chemical_name_systematic         ?
_chemical_formula_moiety          'C25 H33 N3 O2'
_chemical_formula_sum             'C25 H33 N3 O2'
_chemical_formula_weight          407.54
_chemical_melting_point           ?
loop_
  _atom_type_symbol
  _atom_type_description
  _atom_type_scat_dispersion_real
  _atom_type_scat_dispersion_imag
  _atom_type_scat_source
 'C' 'C' 0.0181 0.0091 'International Tables Vol C Tables 4.2.6.8 and 6.1.1.4'
 'H' 'H' 0.0000 0.0000 'International Tables Vol C Tables 4.2.6.8 and 6.1.1.4'
 'N' 'N' 0.0311 0.0180 'International Tables Vol C Tables 4.2.6.8 and 6.1.1.4'
 'O' 'O' 0.0492 0.0322 'International Tables Vol C Tables 4.2.6.8 and 6.1.1.4'

_shelx_space_group_comment
;
The symmetry employed for this shelxl refinement is uniquely defined
by the following loop, which should always be used as a source of
symmetry information in preference to the above space-group names.
They are only intended as comments.
;
_space_group_crystal_system       'monoclinic'
_space_group_IT_number            14
_space_group_name_H-M_alt         'P 1 21/c 1'
_space_group_name_Hall            '-P 2ybc'
loop_
  _space_group_symop_operation_xyz
 'x, y, z'
 '-x, y+1/2, -z+1/2'
 '-x, -y, -z'
 'x, -y-1/2, z-1/2'

_cell_length_a                    21.748(3)
_cell_length_b                    5.4836(6)
_cell_length_c                    19.4942(13)
_cell_angle_alpha                 90
_cell_angle_beta                  99.738(10)
_cell_angle_gamma                 90
_cell_volume                      2291.3(4)
_cell_formula_units_Z             4
_cell_measurement_reflns_used     2008
_cell_measurement_temperature     293(2)
_cell_measurement_theta_max       72.4170
_cell_measurement_theta_min       4.5950
_shelx_estimated_absorpt_T_max    ?
_shelx_estimated_absorpt_T_min    ?
_exptl_absorpt_coefficient_mu     0.593
_exptl_absorpt_correction_T_max   1.00000
_exptl_absorpt_correction_T_min   0.69195
_exptl_absorpt_correction_type    multi-scan
_exptl_absorpt_process_details
;
CrysAlisPro 1.171.40.84a (Rigaku Oxford Diffraction, 2020)
Empirical absorption correction using spherical harmonics,
implemented in SCALE3 ABSPACK scaling algorithm.
;
_exptl_absorpt_special_details    ?
_exptl_crystal_colour             colourless
_exptl_crystal_colour_primary     colourless
_exptl_crystal_density_diffrn     1.181
_exptl_crystal_density_meas       ?
_exptl_crystal_density_method     ?
_exptl_crystal_description        block
_exptl_crystal_F_000              880
_exptl_crystal_size_max           0.2
_exptl_crystal_size_mid           0.15
_exptl_crystal_size_min           0.14
_exptl_transmission_factor_max    ?
_exptl_transmission_factor_min    ?
_diffrn_reflns_av_R_equivalents   0.0533
_diffrn_reflns_av_unetI/netI      0.0617
_diffrn_reflns_Laue_measured_fraction_full 0.985
_diffrn_reflns_Laue_measured_fraction_max 0.985
_diffrn_reflns_limit_h_max        25
_diffrn_reflns_limit_h_min        -24
_diffrn_reflns_limit_k_max        6
_diffrn_reflns_limit_k_min        -4
_diffrn_reflns_limit_l_max        23
_diffrn_reflns_limit_l_min        -21
_diffrn_reflns_number             7506
_diffrn_reflns_point_group_measured_fraction_full 0.985
_diffrn_reflns_point_group_measured_fraction_max 0.985
_diffrn_reflns_theta_full         67.061
_diffrn_reflns_theta_max          67.061
_diffrn_reflns_theta_min          4.125
_diffrn_ambient_temperature       293(2)
_diffrn_detector                  'CCD plate'
_diffrn_detector_area_resol_mean  5.2740
_diffrn_detector_type             AtlasS2
_diffrn_measured_fraction_theta_full 0.985
_diffrn_measured_fraction_theta_max 0.985
_diffrn_measurement_details
;
List of Runs (angles in degrees, time in seconds):

  # Type    Start    End  Width  t~exp~   \w     \q     \k     \f   Frames
--------------------------------------------------------------------------
  1  \w    -40.00  -7.00   1.00    5.16    --  -41.61 125.00-150.00   33
  2  \w    -49.00  -6.00   1.00    5.16    --  -41.61 125.00   0.00   43
  3  \w    -13.00  66.00   1.00    5.16    --   41.61 -38.00 150.00   79
  4  \w    -33.00  62.00   1.00    5.16    --   41.61 -38.00  60.00   95
  5  \w    114.00 177.00   1.00   21.64    --  105.20  61.00  60.00   63
  6  \w     46.00 109.00   1.00   21.64    --  105.20 -61.00  60.00   63
  7  \w     32.00  65.00   1.00   21.64    --  105.20 -45.00  30.00   33
  8  \w     78.00 175.00   1.00   21.64    --  105.20  61.00-180.00   97
  9  \w    105.00 156.00   1.00   21.64    --  105.20  77.00 150.00   51
 10  \w    105.00 130.00   1.00   21.64    --  105.20 -45.00  30.00   25
 11  \w     92.00 174.00   1.00   21.64    --  105.20  45.00 120.00   82
;
_diffrn_measurement_device        'four-circle diffractometer'
_diffrn_measurement_device_type   'SuperNova, Dual, Cu at home/near, AtlasS2'
_diffrn_measurement_method        '\w scans'
_diffrn_orient_matrix_type
'CrysAlisPro convention (1999,Acta A55,543-557)'
_diffrn_orient_matrix_UB_11       -0.0219752000
_diffrn_orient_matrix_UB_12       0.1257877000
_diffrn_orient_matrix_UB_13       0.0623287000
_diffrn_orient_matrix_UB_21       0.0257481000
_diffrn_orient_matrix_UB_22       -0.2146552000
_diffrn_orient_matrix_UB_23       0.0472819000
_diffrn_orient_matrix_UB_31       0.0634061000
_diffrn_orient_matrix_UB_32       0.1304114000
_diffrn_orient_matrix_UB_33       0.0176269000
_diffrn_radiation_monochromator   mirror
_diffrn_radiation_probe           x-ray
_diffrn_radiation_type            CuK\a
_diffrn_radiation_wavelength      1.54184
_diffrn_source                    'micro-focus sealed X-ray tube'
_diffrn_source_type               'SuperNova (Cu) X-ray Source'
_reflns_Friedel_coverage          0.000
_reflns_Friedel_fraction_full     .
_reflns_Friedel_fraction_max      .
_reflns_number_gt                 2299
_reflns_number_total              4044
_reflns_odcompleteness_completeness 98.27
_reflns_odcompleteness_iscentric  1
_reflns_odcompleteness_theta      66.97
_reflns_special_details
;
 Reflections were merged by SHELXL according to the crystal
 class for the calculation of statistics and refinement.
 
 _reflns_Friedel_fraction is defined as the number of unique
 Friedel pairs measured divided by the number that would be
 possible theoretically, ignoring centric projections and
 systematic absences.
;
_reflns_threshold_expression      'I > 2\s(I)'
_computing_cell_refinement        'CrysAlisPro 1.171.40.84a (Rigaku OD, 2020)'
_computing_data_collection        'CrysAlisPro 1.171.40.84a (Rigaku OD, 2020)'
_computing_data_reduction         'CrysAlisPro 1.171.40.84a (Rigaku OD, 2020)'
_computing_molecular_graphics     'Olex2 (Dolomanov et al., 2009)'
_computing_publication_material   'Olex2 (Dolomanov et al., 2009)'
_computing_structure_refinement   'ShelXL (Sheldrick, 2015)'
_computing_structure_solution     'ShelXT (Sheldrick, 2015)'
_refine_diff_density_max          0.218
_refine_diff_density_min          -0.301
_refine_diff_density_rms          0.054
_refine_ls_extinction_coef        .
_refine_ls_extinction_method      none
_refine_ls_goodness_of_fit_ref    1.072
_refine_ls_hydrogen_treatment     constr
_refine_ls_matrix_type            full
_refine_ls_number_parameters      273
_refine_ls_number_reflns          4044
_refine_ls_number_restraints      0
_refine_ls_R_factor_all           0.1287
_refine_ls_R_factor_gt            0.0787
_refine_ls_restrained_S_all       1.072
_refine_ls_shift/su_max           0.000
_refine_ls_shift/su_mean          0.000
_refine_ls_structure_factor_coef  Fsqd
_refine_ls_weighting_details
'w=1/[\s^2^(Fo^2^)+(0.0739P)^2^+1.4960P] where P=(Fo^2^+2Fc^2^)/3'
_refine_ls_weighting_scheme       calc
_refine_ls_wR_factor_gt           0.1919
_refine_ls_wR_factor_ref          0.2353
_refine_special_details           ?
_olex2_refinement_description
;
1. Fixed Uiso
 At 1.2 times of:
  All C(H) groups, All C(H,H) groups, All N(H) groups
 At 1.5 times of:
  All C(H,H,H) groups
2.a Ternary CH refined with riding coordinates:
 C9(H9), C15(H15)
2.b Secondary CH2 refined with riding coordinates:
 C7(H7A,H7B), C8(H8A,H8B), C10(H10A,H10B), C11(H11A,H11B), C12(H12A,H12B),
 C13(H13A,H13B), C14(H14A,H14B), C16(H16A,H16B)
2.c Aromatic/amide H refined with riding coordinates:
 N2(H2), C2(H2A), C3(H3), C4(H4), C5(H5), C19(H19), C20(H20), C22(H22), C23(H23)
2.d Idealised Me refined as rotating group:
 C17(H17A,H17B,H17C), C25(H25A,H25B,H25C)
;
_atom_sites_solution_hydrogens    geom
_atom_sites_solution_primary      ?
_atom_sites_solution_secondary    ?
loop_
  _atom_site_label
  _atom_site_type_symbol
  _atom_site_fract_x
  _atom_site_fract_y
  _atom_site_fract_z
  _atom_site_U_iso_or_equiv
  _atom_site_adp_type
  _atom_site_occupancy
  _atom_site_site_symmetry_order
  _atom_site_calc_flag
  _atom_site_refinement_flags_posn
  _atom_site_refinement_flags_adp
  _atom_site_refinement_flags_occupancy
  _atom_site_disorder_assembly
  _atom_site_disorder_group
 O1 O 0.63022(19) 0.7341(9) 0.46389(18) 0.1163(14) Uani 1 1 d . . . . .
 O2 O 0.68476(16) 0.9790(7) 0.70940(15) 0.0933(11) Uani 1 1 d . . . . .
 N1 N 0.57206(18) 0.3411(9) 0.32450(19) 0.0894(13) Uani 1 1 d . . . . .
 N2 N 0.65484(15) 0.7067(8) 0.35586(19) 0.0819(11) Uani 1 1 d . . . . .
 H2 H 0.6489 0.6269 0.3173 0.098 Uiso 1 1 calc R . . . .
 N3 N 0.85738(13) 1.0317(6) 0.33503(12) 0.0496(7) Uani 1 1 d . . . . .
 C1 C 0.57697(18) 0.4386(9) 0.3870(2) 0.0725(12) Uani 1 1 d . . . . .
 C2 C 0.5293(3) 0.1684(14) 0.3070(3) 0.118(2) Uani 1 1 d . . . . .
 H2A H 0.5266 0.0955 0.2635 0.141 Uiso 1 1 calc R . . . .
 C3 C 0.4897(3) 0.0933(14) 0.3489(4) 0.124(2) Uani 1 1 d . . . . .
 H3 H 0.4594 -0.0235 0.3337 0.149 Uiso 1 1 calc R . . . .
 C4 C 0.4947(3) 0.1900(16) 0.4128(4) 0.137(3) Uani 1 1 d . . . . .
 H4 H 0.4682 0.1395 0.4427 0.165 Uiso 1 1 calc R . . . .
 C5 C 0.5398(3) 0.3662(15) 0.4338(3) 0.123(2) Uani 1 1 d . . . . .
 H5 H 0.5448 0.4333 0.4782 0.148 Uiso 1 1 calc R . . . .
 C6 C 0.62301(19) 0.6408(10) 0.4061(2) 0.0778(13) Uani 1 1 d . . . . .
 C7 C 0.6992(2) 0.9091(10) 0.3642(3) 0.0880(14) Uani 1 1 d . . . . .
 H7A H 0.6922 1.0085 0.4033 0.106 Uiso 1 1 calc R . . . .
 H7B H 0.6916 1.0102 0.3228 0.106 Uiso 1 1 calc R . . . .
 C8 C 0.76500(17) 0.8269(7) 0.37586(17) 0.0579(9) Uani 1 1 d . . . . .
 H8A H 0.7717 0.7269 0.3368 0.069 Uiso 1 1 calc R . . . .
 H8B H 0.7723 0.7253 0.4172 0.069 Uiso 1 1 calc R . . . .
 C9 C 0.81314(16) 1.0365(7) 0.38484(14) 0.0486(8) Uani 1 1 d . . . . .
 H9 H 0.7894 1.1884 0.3762 0.058 Uiso 1 1 calc R . . . .
 C10 C 0.82647(18) 1.0872(8) 0.26446(15) 0.0603(10) Uani 1 1 d . . . . .
 H10A H 0.8033 1.2384 0.2646 0.072 Uiso 1 1 calc R . . . .
 H10B H 0.7971 0.9584 0.2480 0.072 Uiso 1 1 calc R . . . .
 C11 C 0.8739(2) 1.1116(9) 0.21528(17) 0.0697(12) Uani 1 1 d . . . . .
 H11A H 0.8521 1.1390 0.1682 0.084 Uiso 1 1 calc R . . . .
 H11B H 0.9005 1.2514 0.2289 0.084 Uiso 1 1 calc R . . . .
 C12 C 0.91334(19) 0.8867(9) 0.21676(17) 0.0688(11) Uani 1 1 d . . . . .
 H12A H 0.9453 0.9115 0.1883 0.083 Uiso 1 1 calc R . . . .
 H12B H 0.8876 0.7501 0.1978 0.083 Uiso 1 1 calc R . . . .
 C13 C 0.94350(18) 0.8309(9) 0.29071(18) 0.0711(12) Uani 1 1 d . . . . .
 H13A H 0.9725 0.9601 0.3080 0.085 Uiso 1 1 calc R . . . .
 H13B H 0.9668 0.6796 0.2918 0.085 Uiso 1 1 calc R . . . .
 C14 C 0.89414(18) 0.8085(8) 0.33697(17) 0.0614(10) Uani 1 1 d . . . . .
 H14A H 0.8668 0.6724 0.3214 0.074 Uiso 1 1 calc R . . . .
 H14B H 0.9141 0.7762 0.3844 0.074 Uiso 1 1 calc R . . . .
 C15 C 0.84912(16) 1.0517(7) 0.46055(15) 0.0533(9) Uani 1 1 d . . . . .
 H15 H 0.8721 0.8985 0.4703 0.064 Uiso 1 1 calc R . . . .
 C16 C 0.89696(19) 1.2585(9) 0.46979(17) 0.0692(12) Uani 1 1 d . . . . .
 H16A H 0.9222 1.2466 0.4334 0.083 Uiso 1 1 calc R . . . .
 H16B H 0.8750 1.4131 0.4641 0.083 Uiso 1 1 calc R . . . .
 C17 C 0.9397(2) 1.2568(12) 0.5399(2) 0.1006(19) Uani 1 1 d . . . . .
 H17A H 0.9151 1.2715 0.5763 0.151 Uiso 1 1 calc GR . . . .
 H17B H 0.9682 1.3912 0.5425 0.151 Uiso 1 1 calc GR . . . .
 H17C H 0.9626 1.1066 0.5454 0.151 Uiso 1 1 calc GR . . . .
 C18 C 0.80445(16) 1.0732(7) 0.51268(15) 0.0505(8) Uani 1 1 d . . . . .
 C19 C 0.76375(19) 1.2682(7) 0.51088(16) 0.0612(10) Uani 1 1 d . . . . .
 H19 H 0.7630 1.3866 0.4766 0.073 Uiso 1 1 calc R . . . .
 C20 C 0.72380(19) 1.2905(8) 0.55947(17) 0.0622(10) Uani 1 1 d . . . . .
 H20 H 0.6966 1.4225 0.5569 0.075 Uiso 1 1 calc R . . . .
 C21 C 0.72413(17) 1.1196(7) 0.61109(15) 0.0544(9) Uani 1 1 d . . . . .
 C22 C 0.76398(18) 0.9224(8) 0.61242(16) 0.0595(10) Uani 1 1 d . . . . .
 H22 H 0.7641 0.8020 0.6460 0.071 Uiso 1 1 calc R . . . .
 C23 C 0.80394(18) 0.9022(7) 0.56403(15) 0.0569(9) Uani 1 1 d . . . . .
 H23 H 0.8309 0.7698 0.5665 0.068 Uiso 1 1 calc R . . . .
 C24 C 0.68329(18) 1.1364(9) 0.66567(19) 0.0648(11) Uani 1 1 d . . . . .
 C25 C 0.6427(2) 1.3553(10) 0.6656(3) 0.0899(15) Uani 1 1 d . . . . .
 H25A H 0.6195 1.3434 0.7032 0.135 Uiso 1 1 calc GR . . . .
 H25B H 0.6144 1.3643 0.6222 0.135 Uiso 1 1 calc GR . . . .
 H25C H 0.6682 1.4993 0.6715 0.135 Uiso 1 1 calc GR . . . .

loop_
  _atom_site_aniso_label
  _atom_site_aniso_U_11
  _atom_site_aniso_U_22
  _atom_site_aniso_U_33
  _atom_site_aniso_U_23
  _atom_site_aniso_U_13
  _atom_site_aniso_U_12
 O1 0.118(3) 0.148(4) 0.081(2) -0.032(2) 0.013(2) -0.014(3)
 O2 0.108(2) 0.111(3) 0.0699(17) 0.0179(19) 0.0392(17) -0.003(2)
 N1 0.080(3) 0.117(4) 0.070(2) 0.003(2) 0.0096(18) -0.030(3)
 N2 0.057(2) 0.107(3) 0.081(2) -0.009(2) 0.0118(17) -0.022(2)
 N3 0.0520(16) 0.0616(19) 0.0340(12) 0.0044(12) 0.0036(11) 0.0005(14)
 C1 0.050(2) 0.095(4) 0.072(2) 0.016(2) 0.0094(18) 0.000(2)
 C2 0.096(4) 0.155(6) 0.102(4) -0.013(4) 0.019(3) -0.053(4)
 C3 0.091(4) 0.143(6) 0.142(5) 0.004(5) 0.029(4) -0.038(4)
 C4 0.113(5) 0.173(7) 0.140(6) 0.024(5) 0.063(4) -0.040(5)
 C5 0.104(4) 0.177(7) 0.098(4) 0.004(4) 0.047(3) -0.030(5)
 C6 0.056(2) 0.101(4) 0.073(2) -0.004(3) 0.0027(19) -0.005(2)
 C7 0.060(3) 0.089(4) 0.113(4) -0.004(3) 0.008(2) -0.013(3)
 C8 0.062(2) 0.063(2) 0.0476(16) 0.0020(16) 0.0047(15) -0.0088(19)
 C9 0.0525(19) 0.055(2) 0.0377(14) 0.0037(14) 0.0052(13) -0.0005(17)
 C10 0.065(2) 0.076(3) 0.0377(15) 0.0032(16) 0.0029(15) 0.011(2)
 C11 0.083(3) 0.085(3) 0.0417(16) 0.0119(18) 0.0135(17) 0.003(2)
 C12 0.065(2) 0.095(3) 0.0476(17) -0.003(2) 0.0133(16) -0.001(2)
 C13 0.058(2) 0.100(3) 0.0548(19) 0.001(2) 0.0097(16) 0.010(2)
 C14 0.061(2) 0.074(3) 0.0476(17) 0.0113(18) 0.0069(15) 0.011(2)
 C15 0.059(2) 0.063(2) 0.0365(14) 0.0033(15) 0.0061(14) -0.0047(18)
 C16 0.068(2) 0.093(3) 0.0456(17) -0.0055(19) 0.0081(16) -0.018(2)
 C17 0.080(3) 0.166(6) 0.054(2) -0.020(3) 0.006(2) -0.033(4)
 C18 0.061(2) 0.051(2) 0.0373(14) 0.0019(14) 0.0035(14) -0.0029(18)
 C19 0.081(3) 0.061(3) 0.0425(16) 0.0134(17) 0.0134(16) 0.000(2)
 C20 0.071(2) 0.064(3) 0.0520(18) -0.0018(18) 0.0097(16) 0.003(2)
 C21 0.058(2) 0.064(2) 0.0406(15) -0.0001(16) 0.0068(14) -0.0106(19)
 C22 0.073(2) 0.063(3) 0.0425(16) 0.0116(16) 0.0091(16) -0.006(2)
 C23 0.067(2) 0.063(2) 0.0404(15) 0.0072(16) 0.0064(15) 0.003(2)
 C24 0.061(2) 0.080(3) 0.0543(19) -0.007(2) 0.0116(17) -0.012(2)
 C25 0.080(3) 0.105(4) 0.092(3) -0.012(3) 0.035(3) -0.007(3)

_geom_special_details
;
 All esds (except the esd in the dihedral angle between two l.s. planes)
 are estimated using the full covariance matrix.  The cell esds are taken
 into account individually in the estimation of esds in distances, angles
 and torsion angles; correlations between esds in cell parameters are only
 used when they are defined by crystal symmetry.  An approximate (isotropic)
 treatment of cell esds is used for estimating esds involving l.s. planes.
;
loop_
  _geom_bond_atom_site_label_1
  _geom_bond_atom_site_label_2
  _geom_bond_distance
  _geom_bond_site_symmetry_2
  _geom_bond_publ_flag
 O1 C6 1.222(5) . ?
 O2 C24 1.210(5) . ?
 N1 C1 1.318(6) . ?
 N1 C2 1.331(7) . ?
 N2 H2 0.8600 . ?
 N2 C6 1.342(5) . ?
 N2 C7 1.461(6) . ?
 N3 C9 1.478(4) . ?
 N3 C10 1.458(4) . ?
 N3 C14 1.459(5) . ?
 C1 C5 1.375(6) . ?
 C1 C6 1.498(7) . ?
 C2 H2A 0.9300 . ?
 C2 C3 1.347(8) . ?
 C3 H3 0.9300 . ?
 C3 C4 1.341(9) . ?
 C4 H4 0.9300 . ?
 C4 C5 1.389(9) . ?
 C5 H5 0.9300 . ?
 C7 H7A 0.9700 . ?
 C7 H7B 0.9700 . ?
 C7 C8 1.481(6) . ?
 C8 H8A 0.9700 . ?
 C8 H8B 0.9700 . ?
 C8 C9 1.545(5) . ?
 C9 H9 0.9800 . ?
 C9 C15 1.551(4) . ?
 C10 H10A 0.9700 . ?
 C10 H10B 0.9700 . ?
 C10 C11 1.528(5) . ?
 C11 H11A 0.9700 . ?
 C11 H11B 0.9700 . ?
 C11 C12 1.499(6) . ?
 C12 H12A 0.9700 . ?
 C12 H12B 0.9700 . ?
 C12 C13 1.511(5) . ?
 C13 H13A 0.9700 . ?
 C13 H13B 0.9700 . ?
 C13 C14 1.519(5) . ?
 C14 H14A 0.9700 . ?
 C14 H14B 0.9700 . ?
 C15 H15 0.9800 . ?
 C15 C16 1.529(5) . ?
 C15 C18 1.524(4) . ?
 C16 H16A 0.9700 . ?
 C16 H16B 0.9700 . ?
 C16 C17 1.518(5) . ?
 C17 H17A 0.9600 . ?
 C17 H17B 0.9600 . ?
 C17 H17C 0.9600 . ?
 C18 C19 1.385(5) . ?
 C18 C23 1.373(5) . ?
 C19 H19 0.9300 . ?
 C19 C20 1.395(5) . ?
 C20 H20 0.9300 . ?
 C20 C21 1.374(5) . ?
 C21 C22 1.383(5) . ?
 C21 C24 1.500(5) . ?
 C22 H22 0.9300 . ?
 C22 C23 1.391(5) . ?
 C23 H23 0.9300 . ?
 C24 C25 1.490(7) . ?
 C25 H25A 0.9600 . ?
 C25 H25B 0.9600 . ?
 C25 H25C 0.9600 . ?

loop_
  _geom_angle_atom_site_label_1
  _geom_angle_atom_site_label_2
  _geom_angle_atom_site_label_3
  _geom_angle
  _geom_angle_site_symmetry_1
  _geom_angle_site_symmetry_3
  _geom_angle_publ_flag
 C1 N1 C2 118.0(4) . . ?
 C6 N2 H2 118.8 . . ?
 C6 N2 C7 122.4(4) . . ?
 C7 N2 H2 118.8 . . ?
 C10 N3 C9 111.6(3) . . ?
 C10 N3 C14 111.3(3) . . ?
 C14 N3 C9 114.4(3) . . ?
 N1 C1 C5 122.1(5) . . ?
 N1 C1 C6 118.5(4) . . ?
 C5 C1 C6 119.4(5) . . ?
 N1 C2 H2A 118.2 . . ?
 N1 C2 C3 123.6(6) . . ?
 C3 C2 H2A 118.2 . . ?
 C2 C3 H3 120.6 . . ?
 C4 C3 C2 118.8(6) . . ?
 C4 C3 H3 120.6 . . ?
 C3 C4 H4 120.3 . . ?
 C3 C4 C5 119.5(5) . . ?
 C5 C4 H4 120.3 . . ?
 C1 C5 C4 118.0(6) . . ?
 C1 C5 H5 121.0 . . ?
 C4 C5 H5 121.0 . . ?
 O1 C6 N2 124.0(5) . . ?
 O1 C6 C1 121.1(4) . . ?
 N2 C6 C1 115.0(4) . . ?
 N2 C7 H7A 109.0 . . ?
 N2 C7 H7B 109.0 . . ?
 N2 C7 C8 112.9(4) . . ?
 H7A C7 H7B 107.8 . . ?
 C8 C7 H7A 109.0 . . ?
 C8 C7 H7B 109.0 . . ?
 C7 C8 H8A 108.7 . . ?
 C7 C8 H8B 108.7 . . ?
 C7 C8 C9 114.2(4) . . ?
 H8A C8 H8B 107.6 . . ?
 C9 C8 H8A 108.7 . . ?
 C9 C8 H8B 108.7 . . ?
 N3 C9 C8 114.6(3) . . ?
 N3 C9 H9 106.6 . . ?
 N3 C9 C15 110.3(3) . . ?
 C8 C9 H9 106.6 . . ?
 C8 C9 C15 111.8(3) . . ?
 C15 C9 H9 106.6 . . ?
 N3 C10 H10A 109.4 . . ?
 N3 C10 H10B 109.4 . . ?
 N3 C10 C11 111.0(3) . . ?
 H10A C10 H10B 108.0 . . ?
 C11 C10 H10A 109.4 . . ?
 C11 C10 H10B 109.4 . . ?
 C10 C11 H11A 109.4 . . ?
 C10 C11 H11B 109.4 . . ?
 H11A C11 H11B 108.0 . . ?
 C12 C11 C10 111.1(3) . . ?
 C12 C11 H11A 109.4 . . ?
 C12 C11 H11B 109.4 . . ?
 C11 C12 H12A 109.7 . . ?
 C11 C12 H12B 109.7 . . ?
 C11 C12 C13 109.9(3) . . ?
 H12A C12 H12B 108.2 . . ?
 C13 C12 H12A 109.7 . . ?
 C13 C12 H12B 109.7 . . ?
 C12 C13 H13A 109.6 . . ?
 C12 C13 H13B 109.6 . . ?
 C12 C13 C14 110.3(3) . . ?
 H13A C13 H13B 108.1 . . ?
 C14 C13 H13A 109.6 . . ?
 C14 C13 H13B 109.6 . . ?
 N3 C14 C13 110.9(3) . . ?
 N3 C14 H14A 109.5 . . ?
 N3 C14 H14B 109.5 . . ?
 C13 C14 H14A 109.5 . . ?
 C13 C14 H14B 109.5 . . ?
 H14A C14 H14B 108.1 . . ?
 C9 C15 H15 107.3 . . ?
 C16 C15 C9 112.1(3) . . ?
 C16 C15 H15 107.3 . . ?
 C18 C15 C9 111.3(3) . . ?
 C18 C15 H15 107.3 . . ?
 C18 C15 C16 111.2(3) . . ?
 C15 C16 H16A 108.8 . . ?
 C15 C16 H16B 108.8 . . ?
 H16A C16 H16B 107.7 . . ?
 C17 C16 C15 113.7(4) . . ?
 C17 C16 H16A 108.8 . . ?
 C17 C16 H16B 108.8 . . ?
 C16 C17 H17A 109.5 . . ?
 C16 C17 H17B 109.5 . . ?
 C16 C17 H17C 109.5 . . ?
 H17A C17 H17B 109.5 . . ?
 H17A C17 H17C 109.5 . . ?
 H17B C17 H17C 109.5 . . ?
 C19 C18 C15 121.3(3) . . ?
 C23 C18 C15 121.2(3) . . ?
 C23 C18 C19 117.5(3) . . ?
 C18 C19 H19 119.4 . . ?
 C18 C19 C20 121.3(3) . . ?
 C20 C19 H19 119.4 . . ?
 C19 C20 H20 119.6 . . ?
 C21 C20 C19 120.7(4) . . ?
 C21 C20 H20 119.6 . . ?
 C20 C21 C22 118.2(3) . . ?
 C20 C21 C24 123.2(4) . . ?
 C22 C21 C24 118.6(3) . . ?
 C21 C22 H22 119.6 . . ?
 C21 C22 C23 120.7(3) . . ?
 C23 C22 H22 119.6 . . ?
 C18 C23 C22 121.5(4) . . ?
 C18 C23 H23 119.2 . . ?
 C22 C23 H23 119.2 . . ?
 O2 C24 C21 120.5(4) . . ?
 O2 C24 C25 121.3(4) . . ?
 C25 C24 C21 118.1(4) . . ?
 C24 C25 H25A 109.5 . . ?
 C24 C25 H25B 109.5 . . ?
 C24 C25 H25C 109.5 . . ?
 H25A C25 H25B 109.5 . . ?
 H25A C25 H25C 109.5 . . ?
 H25B C25 H25C 109.5 . . ?

loop_
  _geom_torsion_atom_site_label_1
  _geom_torsion_atom_site_label_2
  _geom_torsion_atom_site_label_3
  _geom_torsion_atom_site_label_4
  _geom_torsion
  _geom_torsion_site_symmetry_1
  _geom_torsion_site_symmetry_2
  _geom_torsion_site_symmetry_3
  _geom_torsion_site_symmetry_4
  _geom_torsion_publ_flag
 N1 C1 C5 C4 -2.0(10) . . . . ?
 N1 C1 C6 O1 -178.6(5) . . . . ?
 N1 C1 C6 N2 1.0(7) . . . . ?
 N1 C2 C3 C4 -2.6(12) . . . . ?
 N2 C7 C8 C9 180.0(3) . . . . ?
 N3 C9 C15 C16 51.2(4) . . . . ?
 N3 C9 C15 C18 176.4(3) . . . . ?
 N3 C10 C11 C12 55.8(5) . . . . ?
 C1 N1 C2 C3 2.0(10) . . . . ?
 C2 N1 C1 C5 0.4(8) . . . . ?
 C2 N1 C1 C6 -177.4(5) . . . . ?
 C2 C3 C4 C5 0.8(13) . . . . ?
 C3 C4 C5 C1 1.4(12) . . . . ?
 C5 C1 C6 O1 3.6(8) . . . . ?
 C5 C1 C6 N2 -176.8(5) . . . . ?
 C6 N2 C7 C8 105.1(5) . . . . ?
 C6 C1 C5 C4 175.7(6) . . . . ?
 C7 N2 C6 O1 -3.8(8) . . . . ?
 C7 N2 C6 C1 176.7(4) . . . . ?
 C7 C8 C9 N3 -123.1(4) . . . . ?
 C7 C8 C9 C15 110.5(4) . . . . ?
 C8 C9 C15 C16 179.9(3) . . . . ?
 C8 C9 C15 C18 -54.9(4) . . . . ?
 C9 N3 C10 C11 173.2(3) . . . . ?
 C9 N3 C14 C13 -173.2(3) . . . . ?
 C9 C15 C16 C17 -171.5(4) . . . . ?
 C9 C15 C18 C19 -60.8(5) . . . . ?
 C9 C15 C18 C23 120.4(4) . . . . ?
 C10 N3 C9 C8 69.2(4) . . . . ?
 C10 N3 C9 C15 -163.7(3) . . . . ?
 C10 N3 C14 C13 59.1(4) . . . . ?
 C10 C11 C12 C13 -54.6(5) . . . . ?
 C11 C12 C13 C14 55.6(5) . . . . ?
 C12 C13 C14 N3 -57.9(5) . . . . ?
 C14 N3 C9 C8 -58.3(4) . . . . ?
 C14 N3 C9 C15 68.8(4) . . . . ?
 C14 N3 C10 C11 -57.7(4) . . . . ?
 C15 C18 C19 C20 -178.6(3) . . . . ?
 C15 C18 C23 C22 179.0(3) . . . . ?
 C16 C15 C18 C19 64.9(4) . . . . ?
 C16 C15 C18 C23 -113.8(4) . . . . ?
 C18 C15 C16 C17 63.2(5) . . . . ?
 C18 C19 C20 C21 0.5(6) . . . . ?
 C19 C18 C23 C22 0.3(5) . . . . ?
 C19 C20 C21 C22 -1.6(6) . . . . ?
 C19 C20 C21 C24 178.7(4) . . . . ?
 C20 C21 C22 C23 2.0(5) . . . . ?
 C20 C21 C24 O2 178.9(4) . . . . ?
 C20 C21 C24 C25 -3.0(6) . . . . ?
 C21 C22 C23 C18 -1.3(6) . . . . ?
 C22 C21 C24 O2 -0.8(6) . . . . ?
 C22 C21 C24 C25 177.2(4) . . . . ?
 C23 C18 C19 C20 0.1(5) . . . . ?
 C24 C21 C22 C23 -178.3(3) . . . . ?

_shelx_SHELXL_version_number      '2014/7'
_iucr_refine_instructions_details
;

    a210105b.res created by SHELXL-2014/7

TITL a210105b_a.res in P2(1)/c
REM Old TITL A210105B in P21/c #14
REM SHELXT solution in P2(1)/c
REM R1 0.261, Rweak 0.152, Alpha 0.037, Orientation as input
REM Formula found by SHELXT: C26 N2 O2
CELL 1.54184 21.747577 5.483623 19.494244 90 99.7375 90
ZERR 4 0.002592 0.000646 0.00125 0 0.0096 0
LATT 1
SYMM -X,0.5+Y,0.5-Z
SFAC C H N O
UNIT 100 132 12 8
 
L.S. 10
PLAN  20
BOND $H
LIST 4
MORE -1
CONF
fmap 2
acta
SHEL 999 0.837
OMIT -2 0 4
OMIT -8 0 6
OMIT -9 0 8
OMIT 1 0 0
OMIT -6 5 14
REM <olex2.extras>
REM <HklSrc "%.\\A210105B.hkl">
REM </olex2.extras>
 
WGHT    0.073900    1.496000
FVAR       5.63448
O1    4    0.630224    0.734106    0.463890    11.00000    0.11805    0.14790 =
         0.08147   -0.03208    0.01303   -0.01380
O2    4    0.684760    0.979016    0.709404    11.00000    0.10763    0.11078 =
         0.06989    0.01789    0.03916   -0.00285
N1    3    0.572057    0.341144    0.324502    11.00000    0.07984    0.11707 =
         0.07022    0.00321    0.00956   -0.02992
N2    3    0.654836    0.706685    0.355862    11.00000    0.05741    0.10722 =
         0.08115   -0.00948    0.01183   -0.02229
AFIX  43
H2    2    0.648927    0.626857    0.317334    11.00000   -1.20000
AFIX   0
N3    3    0.857378    1.031655    0.335033    11.00000    0.05198    0.06156 =
         0.03396    0.00438    0.00358    0.00049
C1    1    0.576972    0.438624    0.386965    11.00000    0.05037    0.09532 =
         0.07152    0.01596    0.00936    0.00000
C2    1    0.529282    0.168368    0.307017    11.00000    0.09637    0.15521 =
         0.10195   -0.01296    0.01918   -0.05257
AFIX  43
H2A   2    0.526594    0.095498    0.263533    11.00000   -1.20000
AFIX   0
C3    1    0.489675    0.093305    0.348867    11.00000    0.09086    0.14324 =
         0.14188    0.00375    0.02904   -0.03755
AFIX  43
H3    2    0.459397   -0.023456    0.333731    11.00000   -1.20000
AFIX   0
C4    1    0.494709    0.190033    0.412751    11.00000    0.11291    0.17314 =
         0.14031    0.02371    0.06286   -0.03969
AFIX  43
H4    2    0.468196    0.139534    0.442739    11.00000   -1.20000
AFIX   0
C5    1    0.539833    0.366218    0.433762    11.00000    0.10444    0.17664 =
         0.09842    0.00408    0.04681   -0.03048
AFIX  43
H5    2    0.544795    0.433284    0.478175    11.00000   -1.20000
AFIX   0
C6    1    0.623006    0.640834    0.406146    11.00000    0.05598    0.10098 =
         0.07344   -0.00380    0.00267   -0.00473
C7    1    0.699181    0.909102    0.364168    11.00000    0.05988    0.08914 =
         0.11275   -0.00423    0.00828   -0.01266
AFIX  23
H7A   2    0.692195    1.008527    0.403281    11.00000   -1.20000
H7B   2    0.691602    1.010203    0.322768    11.00000   -1.20000
AFIX   0
C8    1    0.764996    0.826893    0.375865    11.00000    0.06170    0.06275 =
         0.04763    0.00199    0.00467   -0.00879
AFIX  23
H8A   2    0.771692    0.726888    0.336751    11.00000   -1.20000
H8B   2    0.772291    0.725304    0.417178    11.00000   -1.20000
AFIX   0
C9    1    0.813137    1.036495    0.384842    11.00000    0.05249    0.05472 =
         0.03774    0.00366    0.00522   -0.00054
AFIX  13
H9    2    0.789351    1.188390    0.376161    11.00000   -1.20000
AFIX   0
C10   1    0.826475    1.087230    0.264456    11.00000    0.06532    0.07595 =
         0.03769    0.00320    0.00292    0.01114
AFIX  23
H10A  2    0.803313    1.238351    0.264586    11.00000   -1.20000
H10B  2    0.797092    0.958420    0.247989    11.00000   -1.20000
AFIX   0
C11   1    0.873919    1.111600    0.215276    11.00000    0.08339    0.08498 =
         0.04169    0.01192    0.01350    0.00321
AFIX  23
H11A  2    0.852109    1.139019    0.168250    11.00000   -1.20000
H11B  2    0.900513    1.251439    0.228870    11.00000   -1.20000
AFIX   0
C12   1    0.913341    0.886740    0.216757    11.00000    0.06507    0.09491 =
         0.04759   -0.00287    0.01326   -0.00138
AFIX  23
H12A  2    0.945316    0.911462    0.188273    11.00000   -1.20000
H12B  2    0.887633    0.750128    0.197759    11.00000   -1.20000
AFIX   0
C13   1    0.943502    0.830908    0.290710    11.00000    0.05808    0.10041 =
         0.05479    0.00052    0.00966    0.01043
AFIX  23
H13A  2    0.972485    0.960087    0.308009    11.00000   -1.20000
H13B  2    0.966755    0.679599    0.291836    11.00000   -1.20000
AFIX   0
C14   1    0.894139    0.808522    0.336973    11.00000    0.06136    0.07442 =
         0.04759    0.01131    0.00690    0.01147
AFIX  23
H14A  2    0.866825    0.672428    0.321410    11.00000   -1.20000
H14B  2    0.914137    0.776210    0.384448    11.00000   -1.20000
AFIX   0
C15   1    0.849115    1.051745    0.460549    11.00000    0.05945    0.06325 =
         0.03645    0.00331    0.00610   -0.00471
AFIX  13
H15   2    0.872122    0.898528    0.470348    11.00000   -1.20000
AFIX   0
C16   1    0.896958    1.258481    0.469792    11.00000    0.06811    0.09341 =
         0.04557   -0.00547    0.00813   -0.01795
AFIX  23
H16A  2    0.922223    1.246632    0.433412    11.00000   -1.20000
H16B  2    0.875004    1.413065    0.464109    11.00000   -1.20000
AFIX   0
C17   1    0.939655    1.256799    0.539947    11.00000    0.08003    0.16616 =
         0.05361   -0.02038    0.00589   -0.03274
AFIX 137
H17A  2    0.915130    1.271545    0.576316    11.00000   -1.50000
H17B  2    0.968225    1.391233    0.542457    11.00000   -1.50000
H17C  2    0.962620    1.106554    0.545448    11.00000   -1.50000
AFIX   0
C18   1    0.804453    1.073162    0.512683    11.00000    0.06137    0.05129 =
         0.03728    0.00187    0.00351   -0.00292
C19   1    0.763747    1.268177    0.510881    11.00000    0.08066    0.06137 =
         0.04254    0.01335    0.01341   -0.00044
AFIX  43
H19   2    0.763035    1.386571    0.476598    11.00000   -1.20000
AFIX   0
C20   1    0.723799    1.290517    0.559469    11.00000    0.07055    0.06392 =
         0.05196   -0.00181    0.00965    0.00275
AFIX  43
H20   2    0.696644    1.422481    0.556902    11.00000   -1.20000
AFIX   0
C21   1    0.724130    1.119643    0.611094    11.00000    0.05798    0.06398 =
         0.04062   -0.00005    0.00682   -0.01058
C22   1    0.763981    0.922402    0.612420    11.00000    0.07323    0.06261 =
         0.04252    0.01160    0.00912   -0.00613
AFIX  43
H22   2    0.764052    0.802010    0.646034    11.00000   -1.20000
AFIX   0
C23   1    0.803942    0.902187    0.564029    11.00000    0.06661    0.06278 =
         0.04043    0.00719    0.00643    0.00264
AFIX  43
H23   2    0.830945    0.769762    0.566515    11.00000   -1.20000
AFIX   0
C24   1    0.683293    1.136360    0.665673    11.00000    0.06117    0.07958 =
         0.05433   -0.00653    0.01162   -0.01228
C25   1    0.642733    1.355290    0.665650    11.00000    0.08017    0.10513 =
         0.09157   -0.01211    0.03516   -0.00737
AFIX 137
H25A  2    0.619473    1.343385    0.703211    11.00000   -1.50000
H25B  2    0.614403    1.364274    0.622246    11.00000   -1.50000
H25C  2    0.668185    1.499296    0.671477    11.00000   -1.50000
AFIX   0
HKLF 4
 
REM  a210105b_a.res in P2(1)/c
REM R1 =  0.0787 for    2299 Fo > 4sig(Fo)  and  0.1287 for all    4044 data
REM    273 parameters refined using      0 restraints
 
END  
     
WGHT      0.0733      1.5047 

REM Highest difference peak  0.218,  deepest hole -0.301,  1-sigma level  0.054
Q1    1   0.9865  0.8132  0.3041  11.00000  0.05    0.22
Q2    1   0.7156  0.8249  0.4106  11.00000  0.05    0.19
Q3    1   0.9811  1.2766  0.5428  11.00000  0.05    0.17
Q4    1   0.5504  0.7703  0.3271  11.00000  0.05    0.17
Q5    1   0.4370  0.2051  0.4333  11.00000  0.05    0.17
Q6    1   0.9650  0.5045  0.3165  11.00000  0.05    0.17
Q7    1   0.5429  0.5185  0.3281  11.00000  0.05    0.17
Q8    1   0.8465  0.5368  0.2015  11.00000  0.05    0.16
Q9    1   0.5601  0.6715  0.3092  11.00000  0.05    0.16
Q10   1   0.7674  1.3225  0.5517  11.00000  0.05    0.16
Q11   1   0.5332  0.5795  0.3179  11.00000  0.05    0.16
Q12   1   0.8314  1.4198  0.4359  11.00000  0.05    0.16
Q13   1   0.5834 -0.0613  0.3416  11.00000  0.05    0.16
Q14   1   0.7670  0.7712  0.6726  11.00000  0.05    0.16
Q15   1   0.8035  1.2281  0.5223  11.00000  0.05    0.15
Q16   1   0.6394  1.4831  0.6272  11.00000  0.05    0.15
Q17   1   0.8625  1.2270  0.4658  11.00000  0.05    0.15
Q18   1   0.8181  1.3772  0.4063  11.00000  0.05    0.15
Q19   1   0.7683  1.0850  0.6220  11.00000  0.05    0.15
Q20   1   0.6793  1.3118  0.5508  11.00000  0.05    0.15

  REM The information below was added by Olex2.
  REM
  REM R1 = 0.0787 for 2299 Fo > 4sig(Fo) and 0.1287 for all 8558 data
  REM n/a parameters refined using n/a restraints
  REM Highest difference peak 0.22, deepest hole -0.30
  REM Mean Shift 0, Max Shift 0.000.
  
  REM +++ Tabular Listing of Refinement Information +++
  REM R1_all = 0.1287
  REM R1_gt = 0.0787
  REM wR_ref = 0.2353
  REM GOOF = 1.072
  REM Shift_max = 0.000
  REM Shift_mean = 0
  REM Reflections_all = 8558
  REM Reflections_gt = 2299
  REM Parameters = n/a
  REM Hole = -0.30
  REM Peak = 0.22
  REM Flack = n/a
  
  
;
_olex2_date_sample_data_collection 2021-01-05
_olex2_submission_special_instructions 'No special instructions were received'
_oxdiff_exptl_absorpt_empirical_details
;
Empirical correction (ABSPACK) includes:
- Absorption correction using spherical harmonics
- Frame scaling
- Detector area scaling
;
_oxdiff_exptl_absorpt_empirical_full_max 1.837
_oxdiff_exptl_absorpt_empirical_full_min 0.712
loop_
  _refln_index_h
  _refln_index_k
  _refln_index_l
  _refln_F_squared_meas
  _refln_F_squared_sigma
  _refln_scale_group_code
 1 0 0 3084.22 202.613 2
 2 0 0 190630 1886.07 4
 3 0 0 144712 2058.46 4
 4 0 0 49866.6 1408.97 4
 5 0 0 134218 2664.52 4
 6 0 0 13350.9 938.586 4
 7 0 0 96034.6 2730.04 4
 8 0 0 2820.97 480.198 3
 8 0 0 3203.42 561.86 4
 9 0 0 848.069 341.4 4
 9 0 0 820.569 290.242 3
 10 0 0 109.396 128.759 3
 10 0 0 57.5045 141.824 4
 11 0 0 464.555 355.763 4
 11 0 0 479.255 217.632 3
 12 0 0 1177.08 484.963 4
 13 0 0 91.1782 219.863 4
 14 0 0 2500.23 767.269 4
 15 0 0 9141.62 660.045 6
 15 0 0 9431.51 1467.27 4
 16 0 0 7831.37 641.073 6
 17 0 0 2085.23 361.688 6
 18 0 0 3000.81 438.151 6
 19 0 0 371.868 183.37 6
 20 0 0 14.537 140.743 6
 21 0 0 11910.1 829.681 6
 22 0 0 1664.77 343.907 6
 23 0 0 3293.65 437.715 6
 24 0 0 4634.23 460.923 6
 0 -1 0 43.9287 67.7716 4
 1 -1 0 19504.5 809.024 4
 -1 -1 0 18320.9 546.739 4
 1 1 0 20667.4 887.755 1
 2 -1 0 12417.9 710.162 4
 2 1 0 13150 719.888 1
 -2 -1 0 11811.9 306.569 4
 3 -1 0 308.981 89.1453 2
 3 1 0 321.94 112.93 3
 3 -1 0 231.286 115.139 4
 4 1 0 53409.8 1443.32 3
 4 -1 0 50630.4 1741.81 4
 4 -1 0 51531.3 1219.63 2
 5 1 0 47769.6 1376.74 3
 5 -1 0 44493.4 1306.62 2
 5 -1 0 47260.3 1840.13 4
 6 -1 0 166566 3699.49 4
 6 1 0 158942 2662.24 3
 7 -1 0 16883.1 1291.79 4
 7 1 0 13354.6 893.53 4
 7 1 0 15694.4 870.467 3
 8 1 0 43842 1782.09 4
 8 1 0 44007.6 1510.09 3
 9 -1 0 13402 1298.85 4
 9 1 0 11523.9 801.226 3
 9 1 0 10991.5 950.095 4
 10 1 0 217.979 171.876 4
 10 -1 0 219.461 242.546 4
 11 -1 0 3084.64 760.969 4
 12 -1 0 5166.5 959.118 4
 13 -1 0 -71.4739 229.715 4
 14 -1 0 5505 486.592 6
 14 -1 0 5924.71 1177.65 4
 15 -1 0 238.333 334.133 4
 15 -1 0 296.197 136.647 6
 16 -1 0 2180.03 347.473 6
 16 -1 0 1890.33 750.801 4
 17 -1 0 65.9684 123.976 6
 17 -1 0 94.0466 214.335 4
 18 -1 0 -114.891 381.281 4
 18 -1 0 43.7072 140.329 6
 19 -1 0 325.558 193.654 6
 20 -1 0 1686.31 339.768 6
 21 -1 0 3045.8 419.948 6
 22 -1 0 188.098 159.559 6
 23 -1 0 292.594 181.806 6
 24 -1 0 278.626 191.877 6
 25 -1 0 365.402 162.534 6
 0 2 0 28041.8 1396.41 1
 0 -2 0 24755.6 1133.61 4
 1 2 0 1484.94 333.031 1
 1 -2 0 1424.58 300.494 4
 -1 -2 0 1298.85 227.406 4
 2 -2 0 30443.3 1470.16 4
 -2 -2 0 29871.1 944.741 4
 3 -2 0 47975.6 1975.03 4
 3 2 0 53956.8 2056.78 1
 4 -2 0 -84.2254 177.188 4
 5 -2 0 13714.7 1181.33 4
 6 -2 0 118966 3687.06 4
 7 -2 0 106688 3695.78 4
 8 -2 0 73524.3 3254.15 4
 9 -2 0 3287.83 753.795 4
 10 -2 0 3759.64 831.941 4
 11 -2 0 9110.12 1331.47 4
 12 -2 0 -12.1345 202.4 4
 13 -2 0 2028.56 720.345 4
 13 -2 0 1883.53 298.113 6
 14 -2 0 82.833 263.905 4
 14 -2 0 79.6703 105.544 6
 15 -2 0 2101.71 789.565 4
 15 -2 0 2689.48 361.24 6
 16 -2 0 2640.49 373.806 6
 16 -2 0 2455.52 882.997 4
 17 -2 0 6228.84 587.696 6
 -17 2 0 6476.62 744.859 11
 18 -2 0 9457.24 732.058 6
 19 -2 0 637.439 223.747 6
 20 -2 0 148.535 142.438 6
 21 -2 0 45.18 120.586 6
 22 -2 0 687.262 223.916 6
 23 -2 0 148.686 125.17 6
 24 -2 0 -25.7674 96.242 6
 25 -2 0 14.2513 86.065 6
 0 3 0 -38.5438 149.17 1
 1 3 0 7738.33 940.208 1
 -1 3 0 7988.02 972.008 1
 1 -3 0 7177.86 811.089 4
 2 3 0 2.67919 87.4913 1
 -2 3 0 -6.07518 102.728 1
 2 -3 0 42.3672 121.795 4
 -3 3 0 12878.9 1227.02 1
 3 -3 0 12337.7 1200.71 4
 4 -3 0 34187.7 2132.17 4
 5 -3 0 46492.7 2622.43 4
 6 -3 0 2083.36 573.222 4
 7 -3 0 10500.2 1366.42 4
 8 -3 0 7722.06 1226.76 4
 9 -3 0 6156.23 1149.32 4
 10 -3 0 141.038 244.153 4
 11 -3 0 1806.5 675.846 4
 12 -3 0 4522.58 1148.2 4
 13 -3 0 1106.39 634.77 4
 13 -3 0 1130.03 258.686 6
 -13 3 0 232.319 216.548 11
 -14 3 0 544.284 296.996 11
 14 -3 0 1474.74 297.796 6
 14 -3 0 1466.95 677.367 4
 15 -3 0 46.6133 116.408 6
 -15 3 0 -10.5566 195.483 11
 -16 3 0 21.2219 213.6 11
 16 -3 0 431.97 183.874 6
 -17 3 0 85.5568 191.391 11
 17 -3 0 55.5758 135.777 6
 -18 3 0 -162.944 187.853 11
 18 -3 0 -79.0648 148.816 6
 19 -3 0 17.9121 125.139 6
 -19 3 0 -86.2171 162.839 11
 20 -3 0 503.054 201.008 6
 -20 3 0 59.3579 157.33 11
 21 -3 0 403.473 182.411 6
 22 -3 0 156.049 118.213 6
 23 -3 0 15.7827 123.419 6
 0 4 0 4026.25 475.471 5
 -1 4 0 2087.11 369.362 5
 1 4 0 1790.87 328.003 5
 -2 4 0 51.954 128.117 5
 2 4 0 -23.9462 147.501 5
 -3 4 0 -173.145 206.599 5
 3 4 0 -92.5926 166.016 5
 -3 4 0 63.8208 142.903 11
 4 4 0 620.636 261.675 5
 -4 4 0 39.2556 199.745 11
 -4 4 0 660.825 185.334 5
 5 4 0 81.2743 181.421 5
 -5 4 0 331.562 221.69 11
 -5 4 0 -169.884 187.1 5
 -6 4 0 54.9315 147.068 11
 6 4 0 1.9984 153.19 5
 -6 4 0 -190.34 197.645 5
 -7 4 0 126.937 206.614 11
 -7 4 0 -101.116 142.154 5
 7 4 0 -6.77352 134.064 5
 -8 4 0 -25.6187 143.395 11
 8 4 0 801.281 308.674 5
 9 -4 0 -74.024 335.222 4
 -9 4 0 -86.0793 170.213 11
 9 4 0 662.167 365.42 5
 10 -4 0 77.0282 209.221 4
 -10 4 0 -92.5549 185.098 11
 -11 4 0 -70.2209 200.628 11
 -12 4 0 144.021 197.878 11
 -13 4 0 81.0211 199.649 11
 -14 4 0 84.8496 198.748 11
 -15 4 0 47.5267 183.287 11
 -16 4 0 -109.486 185.273 11
 -17 4 0 166.385 183.368 11
 -18 4 0 -46.5843 144.243 11
 -19 4 0 -328.689 200.382 11
 0 5 0 1261.64 375.723 5
 1 5 0 7973.59 742.125 5
 -1 5 0 2653.29 463.279 5
 2 5 0 9361.88 785.699 5
 -2 5 0 10997 848.453 5
 3 5 0 887.839 303.831 5
 -3 5 0 2798.26 485.437 5
 -4 5 0 2607.6 426.389 5
 4 5 0 2285.66 404.036 5
 -5 5 0 329.819 199.039 5
 5 5 0 241.269 262.38 5
 6 5 0 1282.76 389.344 5
 -6 5 0 969.836 269.78 5
 -7 5 0 169.315 163.391 5
 -7 5 0 411.714 165.594 11
 -8 5 0 383.336 197.307 5
 -8 5 0 -396.156 276.653 11
 -9 5 0 60.8365 153.961 11
 -10 5 0 -79.2042 199.71 11
 -11 5 0 78.9549 146.609 11
 -12 5 0 28.2768 145.557 11
 -13 5 0 -552.953 232.682 11
 -14 5 0 -345.389 191.37 11
 -15 5 0 -154.354 164.507 11
 -16 5 0 -189.778 170.084 11
 -17 5 0 -231.467 158.161 11
 -18 5 0 -13.3411 78.9818 11
 0 6 0 2215.97 382.251 5
 -1 6 0 1797.63 345.697 5
 1 6 0 2329.74 397.352 5
 -2 6 0 1933.17 352.033 5
 -3 6 0 2056.36 346.131 5
 -4 6 0 892.055 262.375 5
 -5 6 0 786.601 242.192 5
 -6 6 0 248.213 176.649 11
 -6 6 0 740.403 216.048 5
 -7 6 0 322.609 173.104 11
 -7 6 0 917.007 238.973 5
 -8 6 0 214.807 142.835 11
 -9 6 0 179.077 134.606 11
 -10 6 0 25.0161 110.357 11
 -11 6 0 145.518 110.859 11
 -12 6 0 203.679 120.476 11
 -13 6 0 157.321 105.039 11
 25 0 -1 -32.6553 122.488 6
 24 0 -1 51.4286 186.859 6
 23 0 -1 287.289 269.517 6
 22 0 -1 309.986 228.847 6
 21 0 -1 125.08 184.669 6
 20 0 -1 -133.861 183.351 6
 19 0 -1 4.18028 140.44 6
 18 0 -1 -76.4891 149.639 6
 17 0 -1 -38.5613 131.73 6
 16 0 -1 -27.6788 131.584 6
 16 0 -1 -57.9965 217.948 4
 15 0 -1 -26.7833 219.839 4
 14 0 -1 68.4461 154.496 4
 13 0 -1 86.277 158.283 4
 12 0 -1 5.27858 201.741 4
 12 0 -1 -122.783 154.614 3
 11 0 -1 -134.58 259.152 4
 11 0 -1 -0.9556 114.931 3
 10 0 -1 103.029 144.049 3
 10 0 -1 35.5314 142.84 4
 9 0 -1 90.1324 166.076 3
 9 0 -1 60.0052 172.63 4
 8 0 -1 38.9272 150.457 4
 8 0 -1 114.807 200.055 3
 7 0 -1 75.6281 134.85 4
 6 0 -1 -11.3466 112.474 4
 5 0 -1 75.0893 167.02 4
 4 0 -1 50.7844 83.0261 4
 3 0 -1 -20.0849 76.8254 4
 1 0 -1 5.36336 12.9735 1
 0 0 -1 7.2976 18.0478 3
 1 0 1 -13.7387 31.9518 2
 2 0 1 18.2319 43.5478 4
 2 0 1 15.9292 59.2382 2
 3 0 1 41.6638 69.6236 2
 3 0 1 108.566 87.9719 4
 4 0 1 32.9979 87.0201 4
 4 0 1 -4.95314 86.4021 2
 5 0 1 11.8528 90.7494 2
 5 0 1 -73.9079 120.528 4
 6 0 1 -74.7127 143.796 4
 7 0 1 -37.7959 176.251 4
 8 0 1 -16.6919 163.605 4
 8 0 1 120.169 136.013 3
 9 0 1 29.199 152.987 4
 9 0 1 36.5717 111.118 3
 10 0 1 23.3352 189.782 4
 11 0 1 -4.53274 185.773 4
 12 0 1 -26.3779 133.407 4
 13 0 1 -67.3709 138.94 4
 14 0 1 3.36361 164.381 4
 15 0 1 99.6622 208.873 4
 15 0 1 74.692 150.048 6
 16 0 1 -65.5464 135.731 6
 17 0 1 -50.3981 129.09 6
 18 0 1 -90.5595 161.707 6
 19 0 1 -162.597 185.605 6
 20 0 1 -118.843 190.246 6
 21 0 1 41.9954 145.966 6
 22 0 1 -68.227 132.683 6
 23 0 1 22.591 147.081 6
 24 0 1 248.997 219.841 6
 26 -1 -1 -98.8032 96.8555 6
 25 -1 -1 379.802 142.665 6
 24 -1 -1 297.599 153.248 6
 23 -1 -1 204.79 161.056 6
 22 -1 -1 111.952 147.132 6
 21 -1 -1 1282.47 295.905 6
 20 -1 -1 2320.78 389.064 6
 19 -1 -1 6511.14 607.011 6
 18 -1 -1 689.269 200.47 6
 18 -1 -1 577.431 482.621 4
 17 -1 -1 1497.32 725.203 4
 17 -1 -1 1788.26 311.625 6
 16 -1 -1 985.05 237.834 6
 16 -1 -1 785.772 531.387 4
 15 -1 -1 1726.77 692.969 4
 15 -1 -1 1594.3 284.106 6
 14 -1 -1 -24.4602 174.618 4
 13 -1 -1 633.136 362.999 4
 12 -1 -1 35.7168 231.922 4
 11 -1 -1 4617.9 894.851 4
 10 1 -1 619.254 235.141 3
 10 -1 -1 707.336 363.168 4
 9 -1 -1 30.2958 187.498 4
 9 1 -1 8.0831 85.2413 3
 8 -1 -1 1037.71 346.684 4
 8 1 -1 786.552 229.973 3
 7 1 -1 1435.03 301.314 3
 7 -1 -1 1753.08 435.772 4
 6 1 -1 94260 2200.71 3
 6 -1 -1 93708.4 2788.56 4
 5 1 -1 66412.8 1798.68 3
 5 -1 -1 65752.2 2181.01 4
 4 -1 -1 37409.8 1535.89 4
 4 1 -1 38136.5 1320.49 3
 3 -1 -1 33030.8 1306.37 4
 3 1 -1 32442.6 1165.97 3
 3 1 -1 32728 1263.66 1
 2 1 -1 38617.3 1289.6 3
 2 1 -1 38641.7 1337.09 1
 2 -1 -1 36479.5 1257.7 4
 1 -1 -1 172989 2427.94 4
 1 1 -1 175806 2756.06 3
 0 -1 1 181745 2338.23 4
 0 -1 -1 183299 2082.86 4
 0 1 1 181859 2243.62 1
 -1 -1 -1 15640.8 484.644 4
 1 1 1 15593 697.34 1
 1 -1 1 16746.4 779.783 4
 2 -1 1 999999 6613.61 4
 3 -1 1 278931 3934.14 4
 4 -1 1 54130.6 1635.36 2
 4 -1 1 4871.49 639.367 4
 5 -1 1 27278.2 1409.93 4
 5 -1 1 25410.8 1199.06 2
 6 -1 1 60770.5 2234.88 4
 6 -1 1 58780.4 1997.01 2
 6 1 1 59377.4 1430.23 3
 7 -1 1 -25.2346 134.441 4
 7 1 1 157.304 84.886 3
 7 -1 1 98.7619 126.84 2
 7 1 1 49.2829 95.0403 4
 8 1 1 20494 1129.92 4
 8 1 1 21703.6 913.248 3
 9 1 1 31560.1 1570.73 4
 9 -1 1 38887.2 2234.49 4
 10 -1 1 66121.4 3145.96 4
 11 -1 1 7990 1169.9 4
 12 -1 1 -120.898 229.622 4
 13 -1 1 2525.64 746.408 4
 14 -1 1 1232.85 554.406 4
 15 -1 1 438.868 376.382 4
 15 -1 1 170.501 150.008 7
 15 -1 1 265.546 149.674 6
 16 -1 1 786.313 237.959 6
 16 -1 1 549.987 439.654 4
 17 -1 1 -83.5967 205.145 4
 17 -1 1 225.325 164.194 6
 18 -1 1 9134.14 718.378 6
 18 -1 1 5188.92 1321.24 4
 19 -1 1 528.906 216.732 6
 20 -1 1 5916.98 588.603 6
 21 -1 1 692.49 224.153 6
 22 -1 1 898.624 251.451 6
 23 -1 1 2798.11 394.395 6
 24 -1 1 5663.09 498.45 6
 25 -1 1 234.151 152.289 6
 25 -2 -1 -156.481 115.739 6
 24 -2 -1 -53.7347 119.243 6
 23 -2 -1 -29.0441 117.735 6
 22 -2 -1 16.7102 111.619 6
 21 -2 -1 155.412 160.739 6
 20 -2 -1 -19.0583 126.642 6
 19 -2 -1 1623.39 319.124 6
 18 -2 -1 1178.08 276.251 6
 17 -2 -1 1378.5 296.952 6
 16 -2 -1 5802.06 1308.94 4
 16 -2 -1 7010.54 602.597 6
 -16 2 1 6907.08 752.808 11
 15 -2 -1 1144.4 252.188 6
 15 -2 -1 1020.8 525.311 4
 14 -2 -1 75.3767 113.033 6
 14 -2 -1 72.8162 213.863 4
 13 -2 -1 79.4282 96.7223 6
 13 -2 -1 -59.0492 227.759 4
 12 -2 -1 3628.26 890.324 4
 11 -2 -1 172.647 229.023 4
 10 -2 -1 915.146 402.498 4
 9 -2 -1 3358.84 716.965 4
 8 -2 -1 21915.9 1733.65 4
 7 -2 -1 39650.7 2205.02 4
 6 -2 -1 71751.2 2833.23 4
 5 -2 -1 136858 3726.95 4
 4 -2 -1 31910.2 1692.27 4
 4 2 -1 33635.3 1733.27 1
 3 -2 -1 46714.8 1935.49 4
 3 2 -1 50255.2 2035.1 1
 2 2 -1 9382.45 901.136 1
 -2 -2 1 8130.58 584.182 4
 2 -2 -1 8447.39 784.52 4
 -1 -2 1 90.0969 97.8219 4
 -1 2 1 13.8491 76.4784 1
 1 2 -1 -75.4698 163.989 1
 1 -2 -1 79.9388 127.274 4
 0 -2 -1 10112.4 702.488 4
 0 -2 1 10898 834.453 4
 0 2 1 10712.2 826.025 1
 1 2 1 26060.3 1276.51 1
 -1 -2 -1 25489.5 980.543 4
 1 -2 1 26136.9 1334.03 4
 2 2 1 3489.28 492.508 1
 2 -2 1 3069.79 474.427 4
 3 -2 1 46617.5 1948.92 4
 4 -2 1 1179.73 339.185 4
 5 -2 1 15599.7 1274.16 4
 5 -2 1 12593.6 821.593 2
 6 -2 1 179515 4554.34 4
 7 -2 1 1411.85 490.445 4
 8 -2 1 94869.3 3721.39 4
 9 -2 1 2075.63 648.003 4
 10 -2 1 35339.2 2545.68 4
 11 -2 1 636.967 421.037 4
 12 -2 1 98.4241 125.028 7
 12 -2 1 92.8032 265.748 4
 13 -2 1 572.501 206.726 7
 13 -2 1 683.768 446.107 4
 13 -2 1 539.173 194.535 6
 14 -2 1 590.897 199.983 7
 14 -2 1 665.938 198.819 6
 14 -2 1 763.201 494.48 4
 15 -2 1 1414.92 285.654 6
 15 -2 1 1372.77 679.175 4
 16 -2 1 6567.55 576.534 6
 16 -2 1 6071.6 1370.45 4
 17 -2 1 -13.8589 149.025 6
 18 -2 1 2132.8 359.547 6
 19 -2 1 2014.46 344.244 6
 20 -2 1 137.109 127.564 6
 21 -2 1 532.256 189.976 6
 22 -2 1 127.071 146.298 6
 23 -2 1 252.111 157.578 6
 24 -2 1 195.615 116.355 6
 25 -2 1 123.282 95.3825 6
 23 -3 -1 -90.7112 109.679 6
 22 -3 -1 -105.088 132.218 6
 21 -3 -1 -132.355 138.898 6
 20 -3 -1 809.278 228.426 6
 -19 3 1 94.5369 157.828 11
 19 -3 -1 79.8107 133.71 6
 -18 3 1 763.338 348.718 11
 18 -3 -1 1627.51 304.616 6
 17 -3 -1 -193.695 190.399 6
 -17 3 1 -72.8234 157.009 11
 -16 3 1 762.582 378.993 11
 16 -3 -1 1950.2 330.199 6
 15 -3 -1 936.475 239.059 6
 -15 3 1 209.337 228.222 11
 14 -3 -1 -163.807 302.656 4
 14 -3 -1 -71.3959 171.832 6
 -14 3 1 -137.651 184.966 11
 -13 3 1 116.132 137.533 11
 13 -3 -1 3.30017 200.433 4
 -12 3 1 -40.6376 139.359 11
 12 -3 -1 208.272 298.926 4
 11 -3 -1 831.127 460.905 4
 -11 3 1 344.164 215.778 11
 -10 3 1 497.347 227.941 11
 10 -3 -1 1961.9 690.838 4
 9 -3 -1 170.267 243.24 4
 -9 3 1 146.149 166.316 11
 8 -3 -1 8342.4 1259.34 4
 7 -3 -1 6376.56 1049.62 4
 6 -3 -1 1870.02 558.949 4
 5 -3 -1 542.127 302.156 4
 4 -3 -1 51703.3 2574.93 4
 -4 3 1 50302.9 2295.84 1
 3 -3 -1 38.2899 123.181 4
 -3 3 1 40.7527 77.176 1
 3 3 -1 75.4472 145.952 1
 2 -3 -1 9501.77 1017.57 4
 2 3 -1 9813.01 1116.54 1
 -2 3 1 8899.55 970.961 1
 -1 3 1 331.081 177.034 1
 1 3 -1 385.772 263.355 1
 0 3 -1 15960.7 1440.29 1
 0 3 1 12994 1152.58 1
 -1 3 -1 97.2853 160.484 1
 1 3 1 58.7124 100.632 1
 1 -3 1 -44.621 146.274 4
 2 -3 1 -137.285 222.388 4
 -2 3 -1 -20.2865 116.581 1
 3 -3 1 855.934 286.582 4
 4 -3 1 172.11 140.587 4
 5 -3 1 20923.7 1834.24 4
 6 -3 1 3329.24 756.917 4
 7 -3 1 1184.29 517.63 4
 8 -3 1 3596.89 854.443 4
 9 -3 1 306.705 304.491 4
 10 -3 1 5434.14 1149.36 4
 11 -3 1 3123.94 873.274 4
 12 -3 1 890.546 557.584 4
 13 -3 1 174.675 322.302 4
 13 -3 1 169.478 156.593 6
 14 -3 1 1675.79 789.695 4
 14 -3 1 1618.43 317.119 6
 15 -3 1 41.6897 121.544 6
 -15 3 -1 -1.40222 172.847 11
 -16 3 -1 31.757 202.236 11
 16 -3 1 761.831 236.97 6
 -17 3 -1 445.925 274.775 11
 17 -3 1 1475.86 302.158 6
 18 -3 1 -199.254 183.807 6
 -18 3 -1 -34.8243 141.062 11
 19 -3 1 59.051 140.11 6
 -19 3 -1 229.051 200.801 11
 20 -3 1 816.602 232.116 6
 -20 3 -1 354.884 217.674 11
 21 -3 1 36.3025 119.007 6
 22 -3 1 -118.061 134.738 6
 23 -3 1 -31.3179 97.407 6
 -20 4 1 -263.459 162.977 11
 -19 4 1 -224.369 189.589 11
 -18 4 1 98.2444 141.711 11
 -17 4 1 30.9766 143.537 11
 -16 4 1 51.7561 162.498 11
 -15 4 1 144.761 176.042 11
 -14 4 1 35.8513 165.561 11
 -13 4 1 0.64755 167.344 11
 -12 4 1 -12.1805 200.05 11
 -11 4 1 24.5004 176.893 11
 10 -4 -1 221.647 312.356 4
 -10 4 1 -57.6824 163.361 11
 9 4 -1 105.729 228.741 5
 -9 4 1 119.722 184.856 11
 8 4 -1 988.124 315.418 5
 -8 4 1 -28.2234 142.758 11
 -7 4 1 450.215 165.67 5
 7 4 -1 461.687 215.024 5
 -7 4 1 72.7976 148.82 11
 6 4 -1 301.778 233.667 5
 -6 4 1 76.3301 93.3559 5
 -6 4 1 21.0036 150.574 11
 5 4 -1 104.142 171.184 5
 -5 4 1 17.104 100.474 5
 -5 4 1 180.43 186.74 11
 4 4 -1 403.664 201.814 5
 -4 4 1 411.096 166.916 5
 3 4 -1 2711.13 437.898 5
 -3 4 1 3985.78 479.361 5
 2 4 -1 15411.7 941.028 5
 -2 4 1 13776.7 865.218 5
 1 4 -1 1741.87 337.374 5
 -1 4 1 1228.72 349.962 5
 0 4 1 7611.84 664.378 5
 0 4 -1 5956.83 1061.88 1
 0 4 -1 5134.66 579.745 5
 -1 4 -1 19156.8 1887.42 1
 -1 4 -1 16638.4 975.574 5
 1 4 1 16180.8 942.811 5
 -2 4 -1 4500.22 539.978 5
 2 4 1 4440.81 549.019 5
 -3 4 -1 7623.89 658.844 5
 3 4 1 7613.74 685.888 5
 -4 4 -1 3102.41 415.871 5
 4 4 1 2769.9 460.125 5
 -5 4 -1 282.213 110.461 5
 5 4 1 230.28 171.058 5
 -6 4 -1 59.375 139.346 11
 -6 4 -1 73.3887 133.558 5
 6 4 1 307.534 237.073 5
 -7 4 -1 -184.587 160.983 5
 7 4 1 210.59 234.954 5
 -7 4 -1 -37.2943 192.659 11
 8 4 1 421.213 338.036 5
 -8 4 -1 -30.88 169.617 11
 8 -4 1 254.234 351.303 4
 -8 4 -1 226.033 112.809 5
 -9 4 -1 -106.228 194.635 11
 9 -4 1 150.319 344.114 4
 10 -4 1 277.822 337.683 4
 -10 4 -1 -146.695 201.545 11
 -11 4 -1 65.3198 206.349 11
 -12 4 -1 266.951 256.872 11
 -13 4 -1 193.141 204.444 11
 -14 4 -1 257.116 226.524 11
 -15 4 -1 284.044 224.716 11
 -16 4 -1 241.684 213.836 11
 -17 4 -1 102.476 176.186 11
 -18 4 -1 125.689 171.242 11
 -19 4 -1 84.7771 141.267 11
 -20 4 -1 -427.999 195.861 11
 -18 5 1 -73.0634 93.3678 11
 -17 5 1 -84.7217 114.318 11
 -16 5 1 -264.798 187.692 11
 -15 5 1 -55.0047 152.085 11
 -14 5 1 -246.281 173.073 11
 -13 5 1 -359.58 257.407 11
 -12 5 1 -373.171 267.688 11
 -11 5 1 -690.823 263.666 11
 -10 5 1 -147.836 250.306 11
 -8 5 1 -163.422 257.572 11
 7 5 -1 399.571 290.578 5
 -7 5 1 495.572 220.742 5
 -7 5 1 -266.242 250.514 11
 6 5 -1 230.928 234.84 5
 -6 5 1 808.528 305.104 11
 -6 5 1 365.906 212.763 5
 5 5 -1 897.206 295.638 5
 -5 5 1 1723.55 354.065 5
 -4 5 1 3579.72 485.278 5
 4 5 -1 2895.69 450.286 5
 -3 5 1 3349.21 523.026 5
 3 5 -1 2691.64 511.639 5
 -3 5 1 4523.69 642.382 11
 2 5 -1 6596.2 691.509 5
 -2 5 1 6470.65 648.737 5
 1 5 -1 3886.9 545.119 5
 -1 5 1 2726.37 492.022 5
 0 5 -1 3001.06 480.977 5
 0 5 1 2782.25 431.444 5
 1 5 1 770.533 229.873 5
 -1 5 -1 1376.92 335.483 5
 -2 5 -1 1885.39 363.444 5
 2 5 1 1381.16 305.64 5
 -3 5 -1 308.064 193.93 5
 3 5 1 130.218 174.706 5
 -4 5 -1 273.395 171.452 5
 4 5 1 833.351 326.233 5
 -5 5 -1 1743.42 347.244 5
 5 5 1 2127.12 468.409 5
 6 5 1 989.192 386.625 5
 -6 5 -1 1669.98 403.655 11
 -7 5 -1 101.666 180.992 11
 -7 5 -1 470.376 204.01 5
 -8 5 -1 217.663 174.523 5
 -8 5 -1 739.752 292.509 11
 -9 5 -1 65.9144 145.576 11
 -10 5 -1 -109.358 166.435 11
 -11 5 -1 130.658 174.734 11
 -12 5 -1 1020.87 313.753 11
 -13 5 -1 210.076 199.658 11
 -14 5 -1 335.496 210.18 11
 -15 5 -1 -401.348 217.943 11
 -16 5 -1 -210.62 165.329 11
 -17 5 -1 -290.612 146.015 11
 -18 5 -1 0.04422 82.7422 11
 -13 6 1 101.668 98.1438 11
 -12 6 1 195.626 125.579 11
 -11 6 1 85.2963 111.694 11
 -10 6 1 245.812 140.71 11
 -9 6 1 276.259 151.712 11
 -8 6 1 334.703 174.089 11
 -7 6 1 474.614 202.336 11
 -6 6 1 1057.63 255.866 11
 -5 6 1 713.494 203.196 11
 -5 6 1 1635.63 311.511 5
 -4 6 1 2423 358.677 5
 3 6 -1 2732.15 427.356 5
 -3 6 1 2226 367.296 5
 2 6 -1 3472.96 464.625 5
 -2 6 1 3454.43 432.567 5
 1 6 -1 2709.98 422.506 5
 -1 6 1 1995.98 387.333 5
 0 6 -1 1245.33 305.869 5
 -1 6 -1 986.183 271.959 5
 -2 6 -1 236.234 180.188 5
 -3 6 -1 524.198 217.482 5
 -4 6 -1 904.538 244.405 5
 -5 6 -1 3209.42 380.563 5
 -6 6 -1 1895.69 300.432 5
 -7 6 -1 1037.92 257.566 11
 -7 6 -1 2585.61 332.379 5
 -8 6 -1 907.835 231.197 11
 -9 6 -1 321.983 156.193 11
 -10 6 -1 64.2064 100.534 11
 -11 6 -1 10.8552 97.7428 11
 -12 6 -1 41.6566 85.6243 11
 -13 6 -1 22.1606 79.9178 11
 25 0 -2 77.943 150.983 6
 24 0 -2 4567.16 483.293 6
 23 0 -2 17728 969.772 6
 22 0 -2 2406.68 420.426 6
 21 0 -2 6736.45 632.835 6
 20 0 -2 285.433 154.045 6
 19 0 -2 3718.38 489.577 6
 18 0 -2 784.816 244.223 6
 17 0 -2 239.215 133.185 6
 16 0 -2 6308.01 1248.3 4
 16 0 -2 7176.94 609.565 6
 15 0 -2 -53.7851 230.165 4
 14 0 -2 14023.8 1799.55 4
 13 0 -2 3974.62 944.298 4
 13 0 -2 3427.27 590.3 3
 12 0 -2 3555.11 820.753 4
 12 0 -2 2800.97 564.226 3
 11 0 -2 6948.56 786.7 3
 11 0 -2 5908.8 1022.07 4
 10 0 -2 17542.3 1534.53 4
 10 0 -2 17813.8 1280.85 3
 9 0 -2 9464.72 1023.2 4
 9 0 -2 11530.4 1002.04 3
 8 0 -2 43682.5 2031.8 4
 8 0 -2 48432.6 1983.02 3
 7 0 -2 37595 1701.59 3
 7 0 -2 35409.2 1692.9 4
 6 0 -2 56776.9 2013.49 4
 5 0 -2 54087.8 1878.42 4
 4 0 -2 34964.3 1360.93 4
 3 0 -2 248393 3351.13 4
 2 0 -2 63132.6 1071.17 1
 0 0 -2 631.561 99.9468 3
 -1 0 -2 83658.2 1025.65 3
 2 0 2 49707 1621 2
 3 0 2 566568 4475.23 4
 3 0 2 570191 6071.48 2
 4 0 2 479822 5956.81 2
 4 0 2 477480 4670.33 4
 5 0 2 261981 4819.69 2
 5 0 2 260986 3867.83 4
 6 0 2 37383 1623.19 4
 6 0 2 36162.8 1987.38 2
 7 0 2 19810.2 1229.87 4
 7 0 2 21327.6 1608.11 2
 8 0 2 16964.8 896.554 3
 8 0 2 33688.9 1738.19 4
 9 0 2 27360.5 1748.71 4
 10 0 2 10361.5 1192.73 4
 11 0 2 47386.4 2581.18 4
 12 0 2 16876.7 1668.4 4
 13 0 2 1232.68 486.711 4
 14 0 2 1908.59 658.681 4
 15 0 2 29.571 131.797 6
 16 0 2 5482.07 546.844 6
 17 0 2 1937.8 362.229 6
 18 0 2 63.1366 163.674 6
 19 0 2 1626.42 337.915 6
 20 0 2 2441.75 389.796 6
 21 0 2 200.704 189.514 6
 22 0 2 4921.44 505.35 6
 23 0 2 1492.32 304.179 6
 24 0 2 6613.24 507.866 6
 26 -1 -2 -120.619 108.221 6
 25 -1 -2 -36.4351 136.999 6
 24 -1 -2 731.403 206.336 6
 23 -1 -2 447.542 201.154 6
 22 -1 -2 2459.17 385.305 6
 21 -1 -2 1223.65 300.802 6
 20 -1 -2 130.552 177.062 6
 19 -1 -2 167.105 158.361 6
 18 -1 -2 3637.47 1137.75 4
 18 -1 -2 5869.14 564.828 6
 17 -1 -2 913.986 521.994 4
 17 -1 -2 1101.16 253.11 6
 16 -1 -2 -90.4531 232.309 4
 16 -1 -2 39.5706 123.321 6
 15 -1 -2 145.699 198.045 4
 15 -1 -2 18.7398 106.027 6
 14 -1 -2 400.276 378.273 3
 14 -1 -2 33.0176 186.196 4
 13 -1 -2 976.458 491.177 4
 12 -1 -2 16101.7 1770.3 4
 11 1 -2 2.30615 89.8741 3
 11 -1 -2 -37.6326 225.378 4
 10 1 -2 8326.3 825.232 3
 10 -1 -2 9118.02 1149.22 4
 9 -1 -2 14145 1320.03 4
 9 1 -2 14132.5 1028.16 3
 8 1 -2 6806.99 696.161 3
 8 -1 -2 7299.46 888.541 4
 7 -1 -2 35926.4 1832.85 4
 7 1 -2 37490.5 1558.1 3
 6 -1 -2 10228.5 924.203 4
 6 1 -2 10737 798.364 3
 5 1 -2 99792 2381.79 3
 5 -1 -2 103957 2743.56 4
 4 1 -2 8287.05 672.262 3
 4 -1 -2 8628 755.82 4
 4 1 -2 9217.64 745.176 1
 3 1 -2 557157 5588.74 1
 3 -1 -2 541153 5547.84 4
 3 1 -2 545276 5251.6 3
 2 1 -2 1452.88 278.182 1
 2 1 -2 1712.97 300.481 3
 2 -1 -2 2047.25 317.285 4
 1 -1 -2 96732.5 1901.79 4
 -1 1 2 86874.6 1289.57 1
 0 -1 -2 121084 2055.23 4
 1 -1 2 641.523 167.642 4
 2 -1 2 777584 6243.13 4
 3 -1 2 531189 5648.07 4
 4 1 2 357123 2374.55 4
 4 -1 2 365690 4874.44 4
 5 -1 2 261782 4536.34 4
 5 -1 2 255952 4648.73 2
 6 -1 2 19.6583 157.582 4
 6 -1 2 103.545 140.823 2
 6 1 2 16.359 62.0624 4
 7 -1 2 801.602 318.708 4
 7 -1 2 869.707 303.786 2
 7 1 2 684.281 213.412 4
 8 -1 2 34309.9 1992.12 2
 8 -1 2 33782.7 1965.08 4
 8 1 2 32408 1438.67 4
 9 -1 2 4165.89 731.732 4
 10 -1 2 14202.8 1473.71 4
 11 -1 2 15086 1652.94 4
 12 -1 2 9937.15 1383 4
 13 -1 2 24.4555 178.374 4
 14 -1 2 618.546 230.716 7
 14 -1 2 631.533 398.143 4
 15 -1 2 62.7586 133.564 7
 15 -1 2 118.523 243.153 4
 16 -1 2 88.0303 150.992 6
 16 -1 2 54.8956 273.647 4
 16 -1 2 192.726 178.25 7
 17 -1 2 9366.65 1672.44 4
 17 -1 2 13843 858.749 6
 18 -1 2 1188.78 274.767 6
 19 -1 2 -165.785 164.628 6
 20 -1 2 96.6292 144.2 6
 21 -1 2 3046.63 409.664 6
 22 -1 2 797.657 246.826 6
 23 -1 2 1782.57 309.456 6
 24 -1 2 370.765 182.009 6
 25 -1 2 175.47 125.164 6
 25 -2 -2 -94.9466 101.892 10
 25 -2 -2 24.7431 91.7009 6
 24 -2 -2 -95.9393 128.218 6
 23 -2 -2 55.0185 116.87 6
 22 -2 -2 595.825 203.197 6
 21 -2 -2 -55.9253 139.378 6
 20 -2 -2 134.452 162.037 6
 19 -2 -2 -23.6058 142.816 6
 18 -2 -2 1312.65 277.403 6
 17 -2 -2 1984.15 342.349 6
 16 -2 -2 31.1164 268.207 4
 16 -2 -2 330.417 181.203 6
 15 -2 -2 5242.57 510.965 6
 15 -2 -2 5479.73 1255.83 4
 -14 2 2 146.031 130.76 11
 14 -2 -2 27.282 104.916 6
 14 -2 -2 -153.475 330.968 4
 13 -2 -2 10906.3 1565.66 4
 13 -2 -2 9101.18 626.403 6
 12 -2 -2 1156.32 495.656 4
 11 -2 -2 -26.6691 245.402 4
 10 2 -2 1444.82 470.276 3
 10 -2 -2 3201.33 767.403 4
 9 -2 -2 358.997 213.982 4
 9 2 -2 386.848 260.12 3
 8 -2 -2 36075.1 2238.81 4
 8 2 -2 32743.3 1984.6 3
 7 -2 -2 20904.2 1594.89 4
 7 2 -2 21095.1 1516.04 3
 6 2 -2 7036.35 866.028 3
 6 -2 -2 6891.88 888.539 4
 5 -2 -2 7853.76 892.374 4
 5 2 -2 8376.19 929.642 1
 5 2 -2 6967.7 880.302 3
 -4 -2 2 12332.2 688.675 4
 4 2 -2 16121.9 1231.71 1
 4 -2 -2 15200.3 1158.51 4
 3 2 -2 32762.5 1837.09 1
 3 -2 -2 28553.9 1518.43 4
 -2 2 2 38223.3 1401.08 1
 -2 -2 2 40312.8 1441.2 4
 2 2 -2 49709.4 2121.06 1
 2 -2 -2 45605.9 1836.73 4
 1 -2 -2 632.699 230.103 4
 -1 2 2 681.793 193.793 1
 -1 -2 2 679.066 204.303 4
 1 2 -2 530.119 217.706 1
 0 2 2 49886.6 1631.67 1
 0 -2 -2 54239.6 1722.21 4
 0 -2 2 55089.5 1885.25 4
 1 -2 2 5318.07 610.962 4
 2 -2 2 1628.4 365.022 4
 3 -2 2 15046.6 1194.23 4
 4 -2 2 14357.6 1225.48 4
 5 -2 2 27533.7 1726.99 4
 5 -2 2 25115.5 1456.83 2
 6 -2 2 24165 1417.47 2
 6 -2 2 26900.8 1801.15 4
 7 -2 2 7622.35 1017.81 4
 8 -2 2 86300.6 3619.97 4
 9 -2 2 2436.22 655.74 4
 10 -2 2 4417.1 938.265 4
 11 -2 2 264.792 233.383 4
 12 -2 2 411.012 324.234 4
 12 -2 2 477.243 147.544 7
 13 -2 2 643.504 416.189 4
 13 -2 2 615.493 227.625 7
 14 -2 2 1301.77 282.192 7
 14 -2 2 1419.57 640.305 4
 15 -2 2 341.75 140.701 6
 15 -2 2 631.468 204.341 7
 15 -2 2 609.576 484.58 4
 16 -2 2 3403.22 433.728 6
 16 -2 2 2855.38 1052.02 4
 17 -2 2 875.364 239.41 6
 18 -2 2 187.914 160.797 6
 19 -2 2 463.227 195.2 6
 20 -2 2 749.545 221.469 6
 21 -2 2 437.783 184.892 6
 22 -2 2 1401.02 272.446 6
 23 -2 2 261.049 150.112 6
 24 -2 2 96.3491 103.519 6
 24 -3 -2 -69.8838 93.8686 10
 23 -3 -2 -51.5531 132.003 6
 22 -3 -2 55.9262 121.49 6
 21 -3 -2 907.089 218.502 6
 20 -3 -2 67.4052 139.187 6
 19 -3 -2 49.4888 124.546 6
 -19 3 2 58.499 143.16 11
 18 -3 -2 1050.32 257.809 6
 -18 3 2 643.617 323.36 11
 17 -3 -2 269.859 174.042 6
 -17 3 2 145.241 196.849 11
 16 -3 -2 1151.46 260.274 6
 -16 3 2 600.126 329.935 11
 -15 3 2 547.512 308.699 11
 15 -3 -2 1292.09 268.403 6
 -14 3 2 -29.0187 146.118 11
 14 -3 -2 289.784 178.582 6
 14 -3 -2 131.502 306.836 4
 -13 3 2 286.374 189.649 11
 13 -3 -2 107.799 220.127 4
 -12 3 2 2652.43 512.845 11
 12 -3 -2 4716.1 1104.76 4
 11 -3 -2 821.708 439.514 4
 -11 3 2 598.379 268.077 11
 -10 3 2 303.178 196.213 11
 10 -3 -2 447.732 415.597 4
 9 -3 -2 5540.05 1067.18 4
 -9 3 2 2372.62 454.156 11
 8 -3 -2 -3.16453 175.122 4
 7 -3 -2 17327.6 1748.08 4
 6 -3 -2 2008.27 565.114 4
 5 -3 -2 12974.9 1355.88 4
 4 3 -2 107.065 186.209 1
 4 -3 -2 31.3014 179.031 4
 3 3 -2 26290.3 1923.09 1
 3 -3 -2 22737 1629.51 4
 2 -3 -2 6927.14 827.486 4
 -2 3 2 6999.39 769.906 1
 2 3 -2 8897.99 1162.29 1
 -1 3 2 4182.17 609.929 1
 1 3 -2 5404.14 880.295 1
 0 -3 2 31265.6 1759.95 4
 0 3 -2 39632.6 2394.71 1
 -1 3 -2 2372.51 591.518 1
 1 -3 2 2154.52 494.349 4
 2 -3 2 5625.65 837.527 4
 3 -3 2 13908 1384.32 4
 4 -3 2 263.09 206.704 4
 5 -3 2 4138.77 834.727 4
 6 -3 2 806.38 371.507 4
 7 -3 2 87.3438 212.258 4
 8 -3 2 -12.9239 217.508 4
 9 -3 2 96.5423 200.112 4
 10 -3 2 9231.86 1542.44 4
 10 -3 2 8072.01 643.481 7
 11 -3 2 -153.342 307.501 4
 11 -3 2 64.0417 178.608 7
 12 -3 2 1151.23 613.659 4
 12 -3 2 1585.78 317.862 6
 13 -3 2 318.85 179.999 6
 13 -3 2 -27.186 334.275 4
 14 -3 2 410.397 194.239 6
 15 -3 2 1655.07 318.681 6
 -16 3 -2 46.1452 149.683 11
 16 -3 2 886.423 243.364 6
 17 -3 2 1311.87 282.181 6
 -17 3 -2 371.33 251.293 11
 18 -3 2 1716.42 313.799 6
 -18 3 -2 412.656 271.614 11
 -19 3 -2 644.91 283.832 11
 19 -3 2 2640.3 366.195 6
 -20 3 -2 139.765 155.03 11
 20 -3 2 250.591 170.136 6
 21 -3 2 1260.69 263.124 6
 22 -3 2 37.2204 97.9528 6
 21 -4 -2 -337.981 174.247 10
 -20 4 2 -146.382 152.293 11
 -19 4 2 -330.443 196.267 11
 -18 4 2 -375.071 222.741 11
 -17 4 2 26.7836 145.558 11
 -16 4 2 -35.7238 138.345 11
 -15 4 2 47.9325 151.241 11
 -14 4 2 311.514 228.389 11
 -13 4 2 134.475 194.908 11
 -12 4 2 30.6129 166.209 11
 -11 4 2 -17.9216 151.32 11
 -10 4 2 52.4291 151.674 11
 10 4 -2 1119.77 374.793 5
 9 4 -2 33.5902 156.619 5
 -9 4 2 5.87941 133.836 11
 -8 4 2 -33.1652 156.461 11
 8 4 -2 -24.4819 161.809 5
 -7 4 2 411.425 260.078 11
 7 4 -2 148.266 194.658 5
 6 4 -2 1367.14 334.861 5
 -6 4 2 1520.31 291.176 5
 -6 4 2 2247.67 479.681 11
 5 4 -2 7095.21 681.725 5
 -5 4 2 7159.18 615.107 5
 -4 4 2 192.785 180.057 11
 -4 4 2 774.515 224.198 5
 4 4 -2 740.423 247.078 5
 3 4 -2 72.3315 131.542 5
 -3 4 2 654.375 212.723 5
 2 4 -2 5133.05 1059.47 1
 -2 4 2 7115.2 755.815 11
 -2 4 2 6551.86 606.118 5
 -1 4 2 7653.61 741.472 11
 1 4 -2 9665.07 1429.24 1
 -1 4 2 10527.3 772.388 5
 1 4 -2 7867.72 726.369 5
 0 4 -2 6300.55 657.449 5
 0 4 -2 6962.75 1193.43 1
 0 4 2 5505.8 577.473 5
 -1 4 -2 1220.46 535.619 1
 -1 4 -2 1485.09 310.987 5
 1 4 2 1209.03 279.118 5
 -2 4 -2 473.458 158.823 5
 -2 4 -2 668.512 409.018 1
 2 4 2 721.04 242.414 5
 3 4 2 -2.8334 129.346 5
 -3 4 -2 -82.4797 135.992 5
 -3 4 -2 436.103 225.122 11
 -3 4 -2 121.727 193.781 1
 -4 4 -2 -90.3662 213.126 11
 -4 4 -2 366.985 178.499 5
 4 4 2 270.725 206.922 5
 -5 4 -2 571.388 204.802 5
 -5 4 -2 267.327 169.331 11
 5 4 2 726.943 267.223 5
 6 4 2 1763.95 435.26 5
 -6 4 -2 2493.34 387.469 5
 -7 4 -2 912.653 345.56 11
 7 4 2 600.11 363.02 5
 -7 4 -2 85.1728 106.023 5
 -8 4 -2 555.15 207.631 5
 8 -4 2 376.83 386.056 4
 -8 4 -2 196.207 218.712 11
 9 -4 2 167.061 298.538 4
 -9 4 -2 155.69 239.1 11
 -10 4 -2 13.1693 149.598 11
 -11 4 -2 202.112 232.83 11
 -12 4 -2 5.6649 166.402 11
 -13 4 -2 -45.6596 190.062 11
 -14 4 -2 83.4306 181.292 11
 -15 4 -2 316.705 242.793 11
 -16 4 -2 215.546 226.818 11
 -17 4 -2 327.495 227.703 11
 -18 4 -2 30.9816 149.046 11
 -19 4 -2 200.134 164.214 11
 -20 4 -2 -258.399 142.844 11
 -18 5 2 63.4335 98.4423 11
 -17 5 2 95.2579 110.849 11
 -16 5 2 -186.066 152.04 11
 -15 5 2 -139.259 162.731 11
 -14 5 2 -269.398 197.648 11
 -13 5 2 -265.807 216.403 11
 -12 5 2 -185.015 202.981 11
 -11 5 2 -149.272 213.199 11
 -9 5 2 100.68 152.346 11
 -8 5 2 -232.098 266.766 11
 8 5 -2 651.499 299.63 5
 7 5 -2 109.43 209.914 5
 -7 5 2 -34.3561 213.734 11
 -7 5 2 49.6631 127.647 5
 -6 5 2 198.593 165.745 5
 6 5 -2 186.771 151.221 5
 -6 5 2 -202.566 222.565 11
 5 5 -2 241.401 234.937 5
 -5 5 2 -84.4585 177.656 11
 -5 5 2 69.438 134.805 5
 -4 5 2 -26.7746 188.293 11
 4 5 -2 289.035 250.365 5
 -4 5 2 -133.643 142.77 5
 3 5 -2 368.893 266.24 5
 -3 5 2 321.023 188.686 5
 -2 5 2 1971.29 397.776 11
 -2 5 2 2278 385.622 5
 2 5 -2 2227.84 450.265 5
 -1 5 2 4736.94 554.92 5
 1 5 -2 2879.13 484.482 5
 0 5 2 9159.33 768.439 5
 0 5 -2 8406.81 746.475 5
 1 5 2 4683.75 570.562 5
 -1 5 -2 7199.4 712.82 5
 2 5 2 2082.79 415.154 5
 -2 5 -2 3358.19 491.675 5
 -3 5 -2 847.156 269.757 5
 3 5 2 748.873 297.678 5
 -4 5 -2 132.139 258.364 11
 4 5 2 1315.34 417.647 5
 -4 5 -2 814.701 242.124 5
 -5 5 -2 717.859 252.605 11
 -5 5 -2 38.9004 134.471 5
 -6 5 -2 210.725 216.097 11
 -6 5 -2 -151.721 163.829 5
 -7 5 -2 225.508 205.8 11
 -7 5 -2 32.6968 117.2 5
 -8 5 -2 101.118 131.31 5
 -8 5 -2 105.885 201.943 11
 -9 5 -2 75.0541 163.606 11
 -9 5 -2 128.9 154.724 5
 -10 5 -2 88.0337 154.282 11
 -11 5 -2 126.737 169.392 11
 -12 5 -2 150.148 177.753 11
 -13 5 -2 400.458 223.38 11
 -14 5 -2 65.7643 154.355 11
 -15 5 -2 -222.7 178.394 11
 -16 5 -2 46.9164 110.803 11
 -17 5 -2 -196.157 146.969 11
 -18 5 -2 -129.617 115.97 11
 -13 6 2 203.33 111.906 11
 -12 6 2 279.907 129.726 11
 -11 6 2 158.029 126.573 11
 -10 6 2 209.085 138.069 11
 -9 6 2 451.186 174.008 11
 -8 6 2 320.386 181.714 11
 -7 6 2 593.418 219.795 11
 -6 6 2 420.07 172.001 11
 -5 6 2 -396.675 212.525 11
 4 6 -2 1386.71 329.857 5
 3 6 -2 1255.63 312.897 5
 2 6 -2 2296.77 384.31 5
 1 6 -2 1971.02 365.464 5
 0 6 -2 2455.61 364.827 5
 -1 6 -2 2233.86 364.685 5
 -2 6 -2 709.063 222.534 5
 -3 6 -2 484.328 191.387 5
 -4 6 -2 407.845 181.215 5
 -5 6 -2 1099.65 250.746 5
 -6 6 -2 378.92 182.501 5
 -7 6 -2 372.714 194.21 11
 -7 6 -2 1281.93 240.076 5
 -8 6 -2 626.788 201.484 11
 -9 6 -2 125.884 133.954 11
 -10 6 -2 54.7406 110.759 11
 -11 6 -2 80.1356 104.753 11
 -12 6 -2 18.446 78.8721 11
 25 0 -3 4.35713 139.559 6
 24 0 -3 -150.309 148.665 6
 23 0 -3 124.708 266.027 6
 22 0 -3 50.7067 184.278 6
 21 0 -3 87.3639 197.295 6
 20 0 -3 -112.202 186.138 6
 19 0 -3 -130.896 196.591 6
 18 0 -3 -138.022 184.525 6
 17 0 -3 61.1005 153.875 6
 16 0 -3 -0.69196 161.926 6
 15 0 -3 -73.7023 170.492 4
 15 0 -3 -49.9451 144.541 6
 14 0 -3 221.104 262.691 4
 14 0 -3 -89.9942 145.698 3
 13 0 -3 -113.097 184.906 3
 13 0 -3 77.6086 171.968 4
 12 0 -3 20.7683 122.869 3
 12 0 -3 89.5094 227.166 4
 11 0 -3 112.474 228.154 4
 11 0 -3 11.0354 134.071 3
 10 0 -3 86.6477 201.951 3
 10 0 -3 45.9301 212.494 4
 9 0 -3 27.3813 186.733 4
 9 0 -3 15.3197 113.95 3
 8 0 -3 175.848 220.16 3
 8 0 -3 1.48563 150.093 4
 7 0 -3 209.195 229.754 3
 7 0 -3 14.6605 151.805 4
 6 0 -3 18.3549 141.933 4
 6 0 -3 133.727 205.106 3
 5 0 -3 114.13 220.912 3
 5 0 -3 -0.17389 166.667 4
 4 0 -3 2.39317 100.882 3
 3 0 -3 20.5394 53.767 1
 2 0 -3 7.33536 40.6799 1
 1 0 -3 54.0077 63.119 3
 0 0 -3 -2.24276 40.9685 3
 -1 0 -3 19.249 51.2447 3
 -2 0 -3 28.6155 40.7132 3
 3 0 3 4.72977 114.235 4
 3 0 3 -0.69395 110.958 2
 4 0 3 -42.328 135.26 2
 4 0 3 39.4036 117.562 4
 5 0 3 266.08 175.653 4
 5 0 3 18.3885 148.36 2
 6 0 3 246.674 182.229 4
 6 0 3 39.2137 144.218 2
 7 0 3 80.4851 134.904 4
 7 0 3 31.5702 34.2443 3
 7 0 3 82.965 177.77 2
 8 0 3 -36.8781 180.581 4
 8 0 3 -82.0784 222.526 2
 9 0 3 4.22598 124.386 4
 10 0 3 30.8585 150.252 4
 11 0 3 -7.88004 174.45 4
 12 0 3 28.6531 140.931 4
 13 0 3 -133.486 196.367 4
 14 0 3 -10.7096 147.26 4
 16 0 3 23.1907 121.589 6
 17 0 3 52.6348 157.271 6
 18 0 3 104.995 168.342 6
 19 0 3 -18.7085 137.213 6
 20 0 3 -18.2936 136.294 6
 21 0 3 99.8182 159.326 6
 22 0 3 -166.73 157.97 6
 23 0 3 -194.591 165.292 6
 26 -1 -3 29.5376 97.8556 6
 25 -1 -3 -262.105 146.466 6
 24 -1 -3 355.279 157.366 6
 23 -1 -3 1086.89 258.239 6
 22 -1 -3 3610.85 460.965 6
 21 -1 -3 1638.05 347.704 6
 20 -1 -3 244.643 223.668 6
 19 -1 -3 800.127 242.045 6
 18 -1 -3 41.0937 317.087 4
 18 -1 -3 395.05 192.521 6
 17 -1 -3 -59.8815 251.881 4
 17 -1 -3 71.6684 124.745 6
 16 -1 -3 378.868 144.085 6
 16 -1 -3 374.959 291.973 4
 15 -1 -3 168.927 280.968 4
 15 -1 -3 30.5393 108.463 6
 15 -1 -3 144.851 274.552 3
 14 -1 -3 26417.8 2419.98 4
 14 -1 -3 18935.1 1890.17 3
 13 -1 -3 19558.3 2026.19 4
 12 1 -3 2872.57 555.535 3
 12 -1 -3 2930.22 811.056 4
 11 -1 -3 18907 1695.44 4
 11 1 -3 16500.5 1294.63 3
 10 -1 -3 1427.48 492.643 4
 10 1 -3 1216.72 348.398 3
 9 -1 -3 873.746 379.309 4
 9 1 -3 876.499 280.293 3
 8 1 -3 8754.3 836.486 3
 8 -1 -3 8994.01 987.194 4
 7 -1 -3 386.808 203.979 4
 7 1 -3 368.034 182.885 3
 6 1 -3 59927 2012.54 3
 6 -1 -3 58621.1 2254.77 4
 5 1 -3 27648.5 1387.22 1
 5 1 -3 26819 1310.88 3
 5 -1 -3 27040.3 1465.47 4
 4 1 -3 6541.87 684.024 1
 4 1 -3 6640.11 630.657 3
 4 -1 -3 5945.68 664.267 4
 3 1 -3 61672.5 1941.44 1
 3 1 -3 63252.8 1894.31 3
 3 -1 -3 68160.4 2090.86 4
 2 -1 -3 6711.3 622.814 4
 -2 1 3 5459.01 449.149 2
 -1 1 3 10319.8 701.254 2
 0 1 -3 85966.5 2245.77 3
 0 1 3 87680.7 2336.58 2
 -1 1 -3 43558.3 1670.54 3
 1 1 3 46770.6 1865.27 2
 2 1 3 54666.6 2219.52 2
 2 -1 3 57146.6 1813.44 4
 3 1 3 28539.4 1729.23 2
 3 -1 3 29680.2 1387.38 4
 4 1 3 252832 5473.43 2
 4 -1 3 255330 4278.12 4
 5 -1 3 272332 5282.38 2
 5 -1 3 275645 4771.4 4
 5 1 3 276487 3247.36 4
 6 1 3 405.343 151.632 4
 6 -1 3 502.789 287.14 4
 6 -1 3 459.054 230.511 2
 7 -1 3 25312.3 1753 4
 7 1 3 22163.1 1147.37 4
 7 -1 3 23132.5 1677.56 2
 8 -1 3 9140.19 1044.51 4
 8 -1 3 9507.9 1137.66 2
 8 1 3 9122.66 798.375 4
 9 -1 3 8502.75 1148.95 2
 9 -1 3 8353.53 1056.64 4
 10 -1 3 11568.4 1329.18 4
 11 -1 3 14569.9 1620.14 4
 12 -1 3 8276.04 1333.93 4
 13 -1 3 20470.7 2172.25 4
 14 -1 3 373.394 335.915 4
 14 -1 3 579.24 211.969 7
 15 -1 3 977.343 560.053 4
 15 -1 3 913.875 248.919 7
 16 -1 3 1240.68 647.887 4
 16 -1 3 1177.36 304.656 7
 17 -1 3 614.603 223.495 6
 17 -1 3 316.73 173.778 7
 17 -1 3 100.056 275.46 4
 18 -1 3 -51.0951 168.059 6
 19 -1 3 1132.84 264.398 6
 20 -1 3 -68.3126 154.097 6
 21 -1 3 444.967 188.658 6
 22 -1 3 434.375 183.915 6
 23 -1 3 328.709 163.729 6
 24 -1 3 1407.76 249.994 6
 25 -1 3 1283.87 210.09 6
 25 -2 -3 53.9711 90.324 6
 25 -2 -3 -64.1086 114.604 10
 24 -2 -3 -30.4924 115.46 6
 23 -2 -3 621.038 196.035 6
 22 -2 -3 134.175 148.149 6
 21 -2 -3 414.546 175.174 6
 20 -2 -3 1323.12 298.065 6
 19 -2 -3 53.4348 137.707 6
 18 -2 -3 3.64133 149.097 6
 17 -2 -3 13128.1 848.623 6
 16 -2 -3 16830.9 2301.17 4
 16 -2 -3 20124.8 1010.68 6
 15 -2 -3 92.4847 132.795 6
 15 -2 -3 -160.469 406.451 4
 14 -2 -3 1071.73 255.803 6
 14 -2 -3 1035.55 569.137 4
 13 -2 -3 3331.53 876.598 4
 13 -2 -3 2393.83 336.973 6
 12 -2 -3 656.296 415.227 4
 11 -2 -3 208.307 257.319 4
 11 2 -3 26.2938 107.019 3
 10 -2 -3 1087.96 473.467 4
 10 2 -3 940.581 383.942 3
 9 2 -3 3134.84 657.381 3
 9 -2 -3 3431.27 757.675 4
 8 -2 -3 -99.551 307 4
 8 2 -3 51.253 138.66 3
 7 2 -3 33646.3 2006.02 3
 7 -2 -3 34046.8 2081.53 4
 6 2 -3 5629.61 845.191 3
 6 -2 -3 6233.43 837.229 4
 6 2 -3 6766.21 882.664 1
 5 2 -3 3460.24 625.983 1
 5 -2 -3 2868.88 572.301 4
 5 2 -3 2658.4 609.04 3
 4 2 -3 4499.78 751.44 3
 -4 2 3 3951.77 392.168 1
 4 -2 -3 5522.48 725.56 4
 4 2 -3 5977.1 822.302 1
 3 -2 -3 4008.56 590.557 4
 -3 -2 3 3419.54 457.026 4
 3 2 -3 4109.06 652.112 1
 -3 2 3 3041.65 341.295 1
 -2 -2 3 1771.44 358.466 4
 2 -2 -3 1810.46 416.171 4
 2 2 -3 2139.81 471.587 1
 -2 2 3 1423.07 232.782 1
 1 -2 -3 207.365 162.804 4
 -1 -2 3 170.716 107.232 4
 0 -2 3 2997.63 468.238 4
 1 -2 3 13706.1 1032.8 4
 2 -2 3 -12.8207 155.748 4
 3 -2 3 15896 1220.98 4
 4 -2 3 11799.6 1127.18 4
 5 -2 3 17527.9 1484.72 4
 6 -2 3 5027.29 762.49 2
 6 -2 3 5251.53 820.234 4
 7 -2 3 96294 3683.99 4
 8 -2 3 1307.16 466.764 4
 9 -2 3 3681.99 780.754 4
 10 -2 3 9058.13 1351.58 4
 11 -2 3 -41.9436 253.386 4
 12 -2 3 1102.08 542.694 4
 12 -2 3 822.817 201.943 7
 13 -2 3 1483.32 622.195 4
 13 -2 3 844.802 230.271 7
 14 -2 3 1781.66 750.85 4
 14 -2 3 1636.06 302.568 7
 15 -2 3 -185.816 271.895 4
 15 -2 3 17.0117 170.388 7
 16 -2 3 5072.8 517.096 6
 16 -2 3 4891.82 575.049 7
 17 -2 3 109.27 144.199 6
 18 -2 3 402.098 183.877 6
 19 -2 3 218.431 151.665 6
 20 -2 3 844.324 227.363 6
 21 -2 3 5108.95 498.989 6
 22 -2 3 144.545 137.294 6
 23 -2 3 456.395 163.086 6
 24 -2 3 160.538 108.052 6
 24 -3 -3 -57.999 96.4315 10
 23 -3 -3 554.464 165.155 6
 22 -3 -3 -96.7161 124.654 6
 21 -3 -3 -135.744 164.313 6
 20 -3 -3 45.1274 130.779 6
 19 -3 -3 804.063 223.755 6
 18 -3 -3 766.836 235.013 6
 -18 3 3 560.606 274.555 11
 -17 3 3 789.651 381.149 11
 17 -3 -3 1206.57 289.065 6
 16 -3 -3 -91.968 151.901 6
 -16 3 3 -46.4655 183.577 11
 -15 3 3 1371.63 392.064 11
 15 -3 -3 1301.77 251.775 6
 -14 3 3 5039.72 698.142 11
 14 -3 -3 5233.72 1297.66 4
 14 -3 -3 4974.62 516.914 6
 -13 3 3 1010.72 316.473 11
 13 -3 -3 1132.13 632.216 4
 12 -3 -3 629.111 456.657 4
 -12 3 3 639.953 256.286 11
 -11 3 3 886.234 308.386 11
 11 -3 -3 1314.01 626.941 4
 -10 3 3 450.962 219.918 11
 10 -3 -3 598.16 360.548 4
 -9 3 3 -4.60581 132.932 11
 9 -3 -3 20.1687 201.708 4
 8 -3 -3 223.831 287.679 4
 7 -3 -3 3468.69 788.792 4
 6 -3 -3 10273 1264.84 4
 5 -3 -3 22583 1806.39 4
 5 3 -3 25858.4 2056.37 1
 4 -3 -3 29770.5 1988.66 4
 4 3 -3 34052.4 2316 1
 3 3 -3 3795.89 810.838 1
 3 -3 -3 3228.5 641.133 4
 2 3 -3 -30.5588 214.492 1
 1 3 -3 19575.4 1773.29 1
 0 -3 3 -12.026 121.557 4
 0 3 -3 -55.8861 166.241 1
 -1 3 -3 3867.72 778.552 1
 1 -3 3 2833.66 581.251 4
 2 -3 3 152.88 152.35 4
 3 -3 3 9868.78 1180.95 4
 4 -3 3 12011.5 1355.02 4
 5 -3 3 29.7763 171.223 4
 6 -3 3 6636.64 1115.87 4
 7 -3 3 15804.3 1840.78 4
 8 -3 3 1428.9 577.119 4
 9 -3 3 143.571 163.204 7
 9 -3 3 365.165 340.371 4
 10 -3 3 7779.56 1467.59 4
 10 -3 3 6704.5 601.64 7
 11 -3 3 208.25 162.056 7
 11 -3 3 399.916 395.494 4
 12 -3 3 -220.328 361.096 4
 12 -3 3 -155.53 212.587 7
 13 -3 3 2104.51 800.034 4
 13 -3 3 2376.74 382.096 6
 13 -3 3 2141.18 342.048 7
 14 -3 3 1349.18 295.338 6
 15 -3 3 76.699 119.417 6
 16 -3 3 596.192 217.739 6
 17 -3 3 624.971 220.774 6
 -17 3 -3 174.453 208.048 11
 18 -3 3 2645.31 374.704 6
 -18 3 -3 360.616 250.022 11
 19 -3 3 1162.37 261.167 6
 -19 3 -3 351.728 229.982 11
 -20 3 -3 293.552 195.543 11
 20 -3 3 160.416 153.79 6
 -21 3 -3 42.6754 125.342 11
 21 -3 3 86.2718 125.734 6
 22 -3 3 211.701 131.8 6
 21 -4 -3 -335.693 154.992 10
 -19 4 3 -153.861 153.916 11
 -18 4 3 -272.522 190.943 11
 -17 4 3 -533.171 238.626 11
 -16 4 3 -306.051 191.779 11
 -15 4 3 38.865 136.174 11
 -14 4 3 17.2699 158.714 11
 -13 4 3 185.165 213.606 11
 -12 4 3 -54.2352 155.841 11
 -11 4 3 147.751 213.444 11
 -10 4 3 193.234 204.87 11
 9 4 -3 1101.81 291.498 5
 -9 4 3 492.417 271.979 11
 -8 4 3 712.689 298.052 11
 8 4 -3 460.99 251.061 5
 7 4 -3 4441.57 584.165 5
 -7 4 3 1584.86 392.93 11
 -6 4 3 260.897 195.28 11
 -6 4 3 333.464 175.259 5
 6 4 -3 293.629 188.321 5
 5 4 -3 1217.28 282.793 5
 -5 4 3 1350.81 283.72 5
 -4 4 3 253.76 177.488 5
 4 4 -3 -16.343 181.431 5
 -3 4 3 239.39 183.757 5
 3 4 -3 -65.827 214.712 1
 -3 4 3 78.3478 137.777 11
 2 4 -3 344.268 121.255 5
 2 4 -3 455.379 320.131 1
 -2 4 3 -36.0043 204.467 11
 -2 4 3 602.771 212.863 5
 1 4 -3 13.6822 145.911 1
 -1 4 3 138.415 142.612 5
 1 4 -3 -238.53 231.093 5
 -1 4 3 39.7939 169.533 11
 0 4 3 1666.11 372.033 5
 0 4 3 2185.09 414.337 11
 0 4 -3 -2.92675 165.929 5
 0 4 -3 241.73 251.562 1
 -1 4 -3 4352.46 529.659 5
 1 4 3 4209.08 551.254 5
 -1 4 -3 4358.09 1018.86 1
 2 4 3 4383.63 540.003 5
 -2 4 -3 4549.37 1042.25 1
 -2 4 -3 4396.45 531.781 5
 -3 4 -3 12499.2 863.625 5
 3 4 3 11700.7 839.962 5
 4 4 3 675.916 298.864 5
 -4 4 -3 555.868 228.059 5
 -5 4 -3 905.899 253.282 5
 -5 4 -3 486.125 263.938 11
 -5 4 -3 742.778 465.157 1
 5 4 3 1413.11 388.82 5
 -6 4 -3 34.0013 113.446 5
 6 4 3 528.246 359.958 5
 -6 4 -3 580.077 273.614 11
 7 -4 3 34.4344 277.454 4
 -7 4 -3 93.3094 105.61 5
 -7 4 -3 180.714 207.41 11
 8 -4 3 112.277 210.008 4
 -8 4 -3 -1.26269 159.664 11
 -8 4 -3 211.424 149.902 5
 -9 4 -3 627.548 205.805 5
 9 -4 3 592.017 455.409 4
 -9 4 -3 119.69 204.921 11
 -10 4 -3 425.695 270.196 11
 -11 4 -3 51.8723 178.401 11
 -12 4 -3 52.964 192.061 11
 -13 4 -3 68.4222 188.611 11
 -14 4 -3 165.622 213.793 11
 -15 4 -3 -20.5863 169.38 11
 -16 4 -3 -46.7106 177.262 11
 -17 4 -3 21.3406 154.621 11
 -18 4 -3 125.036 149.266 11
 -19 4 -3 85.4918 139.423 11
 -20 4 -3 56.2056 109.332 11
 -18 5 3 156.886 116.034 11
 -17 5 3 -44.4809 98.2267 11
 -16 5 3 -57.2086 121.791 11
 -15 5 3 -128.112 151.624 11
 -14 5 3 -109.581 159.609 11
 -13 5 3 -34.6276 137.981 11
 -12 5 3 -424.388 210.979 11
 -11 5 3 -190.977 198.034 11
 -10 5 3 97.5113 157.014 11
 -9 5 3 -122.478 217.174 11
 9 5 -3 1251.11 351.264 5
 -8 5 3 -155.786 215.928 11
 8 5 -3 216.202 185.36 5
 7 5 -3 72.9388 159.29 5
 -7 5 3 298.386 199.948 5
 -7 5 3 296.704 188.484 11
 -6 5 3 -54.4643 152.29 11
 -6 5 3 689.737 248.987 5
 6 5 -3 320.958 205.32 5
 5 5 -3 396.694 261.8 5
 -5 5 3 15.5984 151.507 11
 -5 5 3 91.0305 138.472 5
 4 5 -3 216.998 214.776 5
 -4 5 3 184.832 181.479 5
 -4 5 3 39.1084 148.427 11
 -3 5 3 521.193 243.093 5
 3 5 -3 127.603 192.653 5
 2 5 -3 2051.66 407.721 5
 -2 5 3 1536.09 342.212 11
 -2 5 3 2379.28 397.297 5
 -1 5 3 4219.32 549.296 11
 -1 5 3 2963.73 460.148 5
 0 5 3 11444.2 863.936 5
 0 5 -3 4129.59 575.861 5
 -1 5 -3 16070 1016.36 5
 1 5 3 14090.2 984.289 5
 2 5 3 3808.71 610.643 5
 -2 5 -3 4688.25 630.58 5
 3 5 3 7249.21 760.632 5
 -3 5 -3 6550.58 667.321 5
 -4 5 -3 7093.66 769.685 11
 -4 5 -3 2937.93 448.652 5
 -5 5 -3 966.933 262.784 5
 -5 5 -3 2669.94 508.348 11
 -6 5 -3 1060.47 367.694 11
 -6 5 -3 -49.5016 174.1 5
 -7 5 -3 272.347 210.866 11
 -7 5 -3 628.188 225.335 5
 -8 5 -3 764.377 320.592 11
 -8 5 -3 246.682 145.557 5
 -9 5 -3 467.235 270.603 11
 -9 5 -3 86.6136 122.375 5
 -10 5 -3 57.6181 164.194 11
 -11 5 -3 136.869 177.607 11
 -12 5 -3 9.016 140.808 11
 -13 5 -3 -14.9771 141.543 11
 -14 5 -3 -70.8582 137.707 11
 -15 5 -3 11.3667 120.493 11
 -16 5 -3 -65.2839 136.755 11
 -17 5 -3 -175.554 122.343 11
 -13 6 3 -290.56 132.657 11
 -12 6 3 307.241 138.288 11
 -11 6 3 377.366 155.936 11
 -10 6 3 256.668 143.084 11
 -9 6 3 471.424 188.892 11
 -8 6 3 475.34 182.962 11
 -7 6 3 -438.515 174.606 11
 -6 6 3 -437.066 218.823 11
 5 6 -3 1213.29 311.338 5
 -4 6 3 -274.013 181.075 11
 4 6 -3 822.25 279.528 5
 3 6 -3 762.615 254.567 5
 2 6 -3 1052.09 268.323 5
 1 6 -3 566.956 226.278 5
 0 6 -3 663.22 210.295 5
 -1 6 -3 360.068 167.629 5
 -2 6 -3 722.495 218.895 5
 -3 6 -3 171.894 149.43 5
 -4 6 -3 205.815 149.9 5
 -5 6 -3 0.33367 113.833 5
 -6 6 -3 215.306 141.485 5
 -7 6 -3 558.114 167.84 5
 -8 6 -3 113.532 131.128 11
 -9 6 -3 133.428 126.518 11
 -10 6 -3 343.738 146.895 11
 -11 6 -3 136.612 117.554 11
 25 0 -4 1900.03 278.503 6
 24 0 -4 -209.702 216.068 6
 23 0 -4 -171.176 202.486 6
 22 0 -4 2390 393.186 6
 21 0 -4 10113.1 792.603 6
 20 0 -4 2616.04 431.764 6
 19 0 -4 233.232 148.08 6
 18 0 -4 1188.48 300.102 6
 17 0 -4 160.895 145.312 6
 16 0 -4 1773.41 354.275 6
 15 0 -4 4.14363 126.225 6
 14 0 -4 7798.36 1023.31 3
 13 0 -4 21558.2 1630.61 3
 12 0 -4 23340.9 1665.24 3
 12 0 -4 24775 2261.74 4
 11 0 -4 27973.1 2167.09 4
 11 0 -4 27356.4 1703.48 3
 10 0 -4 614.189 398.707 4
 10 0 -4 569.499 300.864 3
 9 0 -4 123.041 184.625 3
 9 0 -4 173.39 265.488 4
 8 0 -4 175952 4500.17 4
 8 0 -4 173251 3961.69 3
 7 0 -4 49423.1 2038.07 3
 6 0 -4 17318.7 1154.85 3
 5 0 -4 273847 4515.95 3
 4 0 -4 2817.75 333.795 1
 3 0 -4 5463.2 420.845 1
 2 0 -4 38875.8 1330.43 3
 1 0 -4 490284 4153.47 3
 0 0 -4 113640 1893.24 3
 -1 0 -4 442110 3631.83 3
 -2 0 -4 265336 2673.42 3
 3 0 4 145090 3798.92 2
 -3 0 -4 132301 1868.3 3
 4 0 4 139302 4071.23 2
 4 0 4 136774 2867.04 4
 5 0 4 247959 5696.12 2
 5 0 4 255975 4205.98 4
 6 0 4 3230.82 691.153 2
 6 0 4 3157.33 504.715 4
 7 0 4 5365.83 735.255 4
 7 0 4 5128.52 915.545 2
 8 0 4 5870.82 1031.05 2
 8 0 4 5768.5 837.572 4
 9 0 4 10049.5 1113.64 4
 9 0 4 10932.3 1480.23 2
 10 0 4 487.623 312.235 4
 11 0 4 -81.396 180.169 4
 12 0 4 92.5994 178.123 4
 13 0 4 211.105 220.948 4
 17 0 4 3202.02 453.073 6
 18 0 4 3427.38 469.233 6
 19 0 4 2147.44 375.792 6
 20 0 4 -122.104 165.145 6
 21 0 4 -7.10845 147.466 6
 22 0 4 669.433 195.242 6
 23 0 4 -129.548 182.997 6
 26 -1 -4 238.25 121.675 6
 25 -1 -4 -214.093 153.838 6
 24 -1 -4 -47.5191 148.237 6
 23 -1 -4 2.9807 128.947 6
 22 -1 -4 70.7065 157.074 6
 21 -1 -4 8056.88 687.591 6
 20 -1 -4 18131.1 1044.6 6
 19 -1 -4 332.284 223.274 6
 18 -1 -4 2665.69 411.783 6
 17 -1 -4 3386.56 443.806 6
 17 -1 -4 2743.92 965.585 4
 16 -1 -4 8301.23 648.586 6
 16 -1 -4 7755.42 1573.02 4
 15 -1 -4 462.561 381.907 3
 15 -1 -4 622.018 490.281 4
 15 -1 -4 210.601 137.646 6
 14 -1 -4 12329.3 1765.38 4
 14 -1 -4 10913 1443.08 3
 13 1 -4 23554 1766.55 3
 13 -1 -4 23184.2 2048.55 3
 13 -1 -4 26617.2 2364.15 4
 12 -1 -4 6012.2 1133.57 4
 12 1 -4 5804.48 849.343 3
 11 1 -4 7816.65 932.459 3
 11 -1 -4 7628.91 1174.84 4
 10 1 -4 5418.46 761.46 3
 10 -1 -4 5560.66 976.546 4
 9 1 -4 6996.74 813.747 3
 9 -1 -4 6756.71 983.849 4
 8 -1 -4 61849.2 2714.21 4
 8 1 -4 59843.7 2305.16 3
 7 1 -4 897.997 308.455 3
 7 -1 -4 887.779 327.763 4
 6 1 -4 34749.3 1633.22 3
 6 -1 -4 35932.5 1904.22 4
 6 1 -4 33953.5 1675.93 1
 5 1 -4 44918.6 1811 3
 5 1 -4 43032.5 1793.94 1
 4 -1 -4 6967.57 778.036 4
 4 1 -4 6374.26 661.092 3
 4 1 -4 6337.76 699.336 1
 3 1 -4 -21.4961 119.051 3
 3 -1 -4 94.1044 177.79 4
 3 1 -4 5.58597 130.307 1
 2 1 -4 7.023 75.9084 3
 -2 1 4 56499.7 1836.82 2
 -1 1 4 32869.7 1540.79 2
 1 1 -4 33854.2 1468.28 3
 0 1 4 1134.51 322.285 2
 0 1 -4 1059.12 276.342 3
 -1 1 -4 259966 4148.4 3
 1 1 4 258176 4811.82 2
 2 -1 4 70751.1 2166.43 4
 2 1 4 70626.2 2730 2
 3 1 4 70144 2905.72 2
 3 -1 4 73929 2309.22 4
 4 1 4 35523 2181.59 2
 4 -1 4 36017.8 1713.41 4
 4 1 4 31224.2 1131.25 4
 5 1 4 6848.91 1016.96 2
 5 1 4 6689.33 566.244 4
 5 -1 4 7314.32 847.317 4
 5 -1 4 6678.69 926.718 2
 6 1 4 42460.9 1571.87 4
 6 -1 4 41526.6 2051.93 4
 6 1 4 42124.5 2659 2
 6 -1 4 43022.1 2481.52 2
 7 -1 4 22481.9 1851.36 2
 7 1 4 20241.3 1131.53 4
 7 -1 4 22492.3 1636.33 4
 8 -1 4 52486.9 2750.99 4
 8 -1 4 45429.4 2763.52 2
 9 -1 4 78054.8 3740.63 2
 9 -1 4 78135.9 3369.82 4
 10 -1 4 9327.76 1402.08 2
 10 -1 4 8851.79 1211.28 4
 11 -1 4 1779.18 563.444 4
 12 -1 4 1384.36 576.664 4
 13 -1 4 627.236 389.938 4
 13 -1 4 763.718 245.071 7
 14 -1 4 274.13 429.697 4
 14 -1 4 428.149 210.724 7
 15 -1 4 530.602 209.041 7
 15 -1 4 353.376 345.516 4
 16 -1 4 3735.06 1051.54 4
 16 -1 4 5453.68 600.024 7
 17 -1 4 11.181 146.093 6
 17 -1 4 -21.9891 188.531 7
 18 -1 4 3542.32 444.322 6
 18 -1 4 3240.94 472.601 7
 19 -1 4 -166.668 172.469 6
 20 -1 4 1301.54 275.144 6
 21 -1 4 299.435 165.922 6
 22 -1 4 -11.7285 116.041 6
 23 -1 4 27.4907 123.178 6
 24 -1 4 343.842 139.745 6
 25 -2 -4 63.2261 95.8188 6
 25 -2 -4 -74.1758 96.517 10
 24 -2 -4 -105.114 133.433 10
 24 -2 -4 -18.1416 106.106 6
 23 -2 -4 144.42 124.051 6
 22 -2 -4 154.908 139.507 6
 21 -2 -4 263.453 162.686 6
 20 -2 -4 703.327 237.983 6
 19 -2 -4 1917.23 356.634 6
 18 -2 -4 264.601 189.784 6
 17 -2 -4 585.504 207.225 6
 16 -2 -4 6690.33 599.935 6
 16 -2 -4 6571.62 1436.27 4
 16 -2 -4 4039.44 1092.78 3
 15 -2 -4 2107.97 326.208 6
 15 -2 -4 2028.09 800.662 4
 14 -2 -4 5313.76 1193.22 4
 14 -2 -4 5077.21 493.511 6
 13 -2 -4 714.664 465.265 4
 13 -2 -4 510.248 176.212 6
 12 2 -4 1122.76 478.928 3
 12 -2 -4 1324.07 590.892 4
 11 2 -4 1659.06 556.272 3
 11 -2 -4 1804.23 644.859 4
 10 -2 -4 136.468 230.999 4
 10 2 -4 89.7213 205.07 3
 9 -2 -4 103.333 236.293 4
 9 2 -4 8.50927 131.64 3
 8 -2 -4 132.996 199.16 4
 8 2 -4 32.8751 125.251 3
 7 -2 -4 7876.82 1092.27 4
 7 2 -4 8373.36 1039.1 3
 6 2 -4 1582.15 464.046 1
 6 -2 -4 1082.78 369.2 4
 6 2 -4 1463.08 432.7 3
 5 2 -4 12007.4 1294.14 3
 5 2 -4 13876.6 1245.54 1
 5 -2 -4 13095.6 1229.64 4
 4 2 -4 3720.66 729.118 3
 4 2 -4 4702.96 735.09 1
 4 -2 -4 4281.85 702.515 4
 3 -2 -4 1611.87 433.439 4
 3 2 -4 1630.01 439.279 1
 3 2 -4 1636.58 458.873 3
 2 -2 -4 4389.83 674.136 4
 2 2 -4 4733.65 734.849 3
 2 2 -4 4831.84 718.159 1
 -1 -2 4 3099.03 528.287 4
 0 -2 4 7537.46 835.259 4
 1 -2 4 16572.5 1241.97 4
 2 -2 4 78.2104 161.107 4
 3 -2 4 1499.73 421.782 4
 4 -2 4 15589.8 1300.53 4
 5 -2 4 24337.8 1789.36 4
 6 -2 4 39633.3 2396.74 2
 6 -2 4 48164.2 2702.23 4
 7 -2 4 11388.1 1312.6 2
 7 -2 4 11056.2 1328.01 4
 8 -2 4 2206.13 610.622 4
 9 -2 4 9040.49 1279.18 4
 10 -2 4 -49.4054 333.162 4
 11 -2 4 2871.24 376.928 7
 11 -2 4 3843.2 954.553 4
 12 -2 4 1708.22 704.996 4
 12 -2 4 1423.79 281.779 7
 13 -2 4 656.359 481.641 4
 13 -2 4 793.792 224.041 7
 14 -2 4 1876.62 774.548 4
 14 -2 4 2197.35 344.544 7
 15 -2 4 -124.177 182.443 7
 15 -2 4 55.6368 189.194 4
 16 -2 4 62.5277 140.052 6
 16 -2 4 113.612 152.881 7
 17 -2 4 -128.446 169.615 7
 17 -2 4 -281.541 175.622 6
 18 -2 4 116.073 129.969 6
 19 -2 4 1663.54 301.463 6
 20 -2 4 213.114 149.281 6
 21 -2 4 894.761 221.478 6
 22 -2 4 333.561 150.398 6
 23 -2 4 378.738 147.478 6
 24 -2 4 126.278 100.402 6
 24 -3 -4 5.07325 77.2683 10
 23 -3 -4 3.2456 115.063 6
 23 -3 -4 -27.3997 103.73 10
 22 -3 -4 128.874 128.041 6
 21 -3 -4 44.3929 137.342 6
 20 -3 -4 118.414 121.812 6
 19 -3 -4 7.10013 147.878 6
 18 -3 -4 1158.93 263.312 6
 -18 3 4 367.394 242.135 11
 17 -3 -4 -102.05 158.231 6
 -17 3 4 -27.7476 136.222 11
 16 -3 -4 163.995 154.826 6
 -16 3 4 102.104 171.319 11
 -15 3 4 3884.57 591.736 11
 15 -3 -4 2701.11 362.89 6
 -14 3 4 27.7273 189.325 11
 14 -3 -4 175.081 346.366 4
 13 -3 -4 273.935 355.224 4
 -13 3 4 267.836 199.258 11
 -12 3 4 -110.388 166.06 11
 12 -3 -4 -21.1684 273.909 4
 -11 3 4 4291.24 572.094 11
 11 -3 -4 4179.76 1056.63 4
 10 -3 -4 -220.63 247.202 4
 -10 3 4 -106.888 167.21 11
 9 -3 -4 1841.77 637.5 4
 -9 3 4 1817.76 384.056 11
 8 -3 -4 1779.34 599.441 4
 7 -3 -4 2950.12 762.559 4
 6 -3 -4 1689.74 553.025 4
 6 3 -4 1590.17 563.846 1
 5 -3 -4 23599 1904.83 4
 5 3 -4 28041 2224.94 1
 4 3 -4 14417.6 1540.59 1
 4 -3 -4 13572 1379.27 4
 3 3 -4 6128.61 1059.61 1
 3 -3 -4 4469.98 768.071 4
 2 3 -4 11514.8 1393.62 1
 1 3 -4 -138.046 247.287 1
 -1 -3 4 -57.4546 175.298 4
 0 3 -4 2897.9 700.668 1
 0 -3 4 2883.3 623.737 4
 1 -3 4 1593.32 513.015 4
 2 -3 4 4621.85 877.482 4
 3 -3 4 2562.96 649.946 4
 4 -3 4 1305.48 495.803 4
 5 -3 4 -25.8641 171.201 4
 6 -3 4 1734.28 590.524 4
 7 -3 4 4384.2 981.895 4
 -8 3 -4 912.738 236.113 5
 8 -3 4 1051.32 494.312 4
 9 -3 4 21.2691 294.504 4
 9 -3 4 2.35184 184.199 7
 -9 3 -4 199.682 133.798 5
 10 -3 4 2278.79 817.996 4
 10 -3 4 2003.45 319.441 7
 11 -3 4 245.891 353.88 4
 11 -3 4 213.04 151.108 7
 12 -3 4 5420.77 1322.07 4
 12 -3 4 5121.42 567.585 7
 13 -3 4 -49.2722 214.625 7
 14 -3 4 1897.18 349.644 6
 14 -3 4 1353.12 312.102 7
 15 -3 4 45.42 131.206 6
 16 -3 4 275.259 166.613 6
 17 -3 4 1638.16 306.772 6
 18 -3 4 -117.316 147.929 6
 -18 3 -4 21.6686 153.315 11
 -19 3 -4 -84.9073 157.937 11
 19 -3 4 -96.9613 132.112 6
 20 -3 4 -49.9398 131.004 6
 -20 3 -4 -108.709 153.01 11
 21 -3 4 268.371 151.596 6
 -21 3 -4 13.5191 135.336 11
 22 -3 4 383.642 141.017 6
 21 -4 -4 262.272 112.87 10
 20 -4 -4 -333.828 168.486 10
 -19 4 4 -180.73 135.781 11
 -18 4 4 -509.074 214.278 11
 -17 4 4 -174.267 182.943 11
 -16 4 4 -244.363 212.493 11
 -15 4 4 155.806 177.672 11
 -14 4 4 -406.414 265.311 11
 -13 4 4 -133.571 229.989 11
 -12 4 4 -83.7428 214.422 11
 -11 4 4 -174.068 259.004 11
 -10 4 4 52.8707 141.439 11
 -9 4 4 295.562 167.979 11
 9 4 -4 2525.81 448.909 5
 8 4 -4 1027.2 308.297 5
 -8 4 4 -58.7933 201.333 11
 -7 4 4 -362.037 207.048 11
 7 4 -4 338.293 224.774 5
 -6 4 4 66.6423 179.62 11
 6 4 -4 313.351 193.979 5
 -5 4 4 155.841 161.388 11
 5 4 -4 15.1661 159.121 5
 -5 4 4 176.737 134.429 5
 -4 4 4 615.427 220.491 5
 4 4 -4 280.29 158.094 5
 4 4 -4 257.512 304.549 1
 -3 4 4 2319.16 364.303 5
 3 4 -4 1359.07 319.744 5
 -3 4 4 2212.89 435.983 11
 3 4 -4 2334.01 772.417 1
 2 4 -4 2407.38 763.211 1
 2 4 -4 1975.54 382.308 5
 -2 4 4 3303.65 442.515 5
 -1 4 4 5547.15 564.594 5
 1 4 -4 5017.66 1143.32 1
 -1 4 4 4119.9 584.368 11
 1 4 -4 4765.69 563.955 5
 0 4 4 4141.65 525.391 5
 0 4 -4 4958.3 1165.73 1
 0 4 -4 3989.63 562.825 5
 0 4 4 3454.8 525.834 11
 1 4 4 3030.07 443.337 5
 -1 4 -4 3077.54 470.67 5
 1 4 4 1798.54 405.322 11
 -1 4 -4 3497.69 960.13 1
 2 4 4 2812.74 484.21 5
 -2 4 -4 1604.43 344.943 5
 -2 4 -4 1651.16 662.032 1
 -3 4 -4 9079.57 1536.58 1
 3 4 4 7995.54 728.232 5
 -3 4 -4 8609.99 715.735 5
 4 4 4 5767.74 677.42 5
 -4 4 -4 7784.19 832.471 11
 -4 4 -4 8189.58 1471.9 1
 -4 4 -4 7244.43 684.967 5
 -5 4 -4 3440.79 464.52 5
 -5 4 -4 3493.29 977.518 1
 -6 4 -4 4379.01 509.934 5
 -6 4 -4 2352.2 531.897 11
 -6 4 -4 4001.93 1051.36 1
 -7 4 -4 597.541 217.106 5
 7 -4 4 178.863 303.755 4
 -8 4 -4 578.465 331.591 11
 8 -4 4 685.58 529.12 4
 -8 4 -4 1077.52 266.218 5
 -9 4 -4 3012.84 428.984 5
 -9 4 -4 510.681 255.053 11
 -10 4 -4 1200.58 421.165 11
 -10 4 -4 -162.473 155.785 5
 -11 4 -4 56.1687 209.05 11
 -12 4 -4 22.5976 196.299 11
 -13 4 -4 305.832 269.676 11
 -14 4 -4 177.439 198.073 11
 -15 4 -4 73.8992 167.587 11
 -16 4 -4 -7.10749 157.002 11
 -17 4 -4 78.1842 174.076 11
 -18 4 -4 161.808 168.027 11
 -19 4 -4 86.2167 135.055 11
 -20 4 -4 73.8695 120.073 11
 -18 5 4 233.776 131.642 11
 -17 5 4 177.434 132.447 11
 -16 5 4 106.887 118.239 11
 -15 5 4 41.1861 108.448 11
 -14 5 4 -115.952 140.868 11
 -13 5 4 -94.2023 163.253 11
 -12 5 4 95.1327 159.393 11
 -11 5 4 -194.755 199.403 11
 -10 5 4 -341.671 212.658 11
 9 5 -4 418.14 241.034 5
 -9 5 4 -138.072 208.152 11
 8 5 -4 165.637 161.162 5
 -8 5 4 -25.0227 163.344 11
 -7 5 4 282.359 198.998 11
 7 5 -4 112.418 150.85 5
 6 5 -4 484.215 281.731 5
 -6 5 4 17.1283 137.539 11
 -6 5 4 815.827 282.068 5
 -5 5 4 339.892 247.65 11
 5 5 -4 171.818 227.518 5
 -5 5 4 255.501 217.48 5
 -4 5 4 784.419 282.592 5
 -4 5 4 71.2376 161.461 11
 4 5 -4 656.79 282.28 5
 -3 5 4 414.623 237.998 5
 -3 5 4 112.145 171.996 11
 3 5 -4 396.143 257.36 5
 -2 5 4 899.803 305.245 5
 2 5 -4 -55.4451 175.194 5
 -2 5 4 576.19 257.5 11
 1 5 -4 266.887 166.71 5
 -1 5 4 -174.331 272.957 11
 0 5 4 45.0162 205.41 11
 0 5 -4 68.449 152.147 5
 -1 5 -4 18.0737 217.889 5
 -2 5 -4 420.699 172.712 5
 -3 5 -4 1359.57 310.259 5
 -4 5 -4 309.603 141.918 5
 -5 5 -4 899.051 244.481 5
 -5 5 -4 363.508 266.073 11
 -6 5 -4 848.921 360.68 11
 -6 5 -4 258.273 163.932 5
 -7 5 -4 483.72 272.823 11
 -7 5 -4 173.9 120.211 5
 -8 5 -4 -28.4186 156.588 5
 -8 5 -4 294.825 243.564 11
 -9 5 -4 146.574 182.357 11
 -9 5 -4 -83.6738 121.329 5
 -10 5 -4 171.017 193.173 11
 -11 5 -4 67.2997 147.823 11
 -12 5 -4 190.503 184.808 11
 -13 5 -4 115.613 174.464 11
 -14 5 -4 -46.5455 134.918 11
 -15 5 -4 -121.261 145.128 11
 -16 5 -4 -31.646 106.744 11
 -17 5 -4 144.141 115.914 11
 -6 6 4 -515.219 181.938 11
 5 6 -4 830.465 275.857 5
 -5 6 4 -410.235 197.927 11
 4 6 -4 1001.53 262.491 5
 -4 6 4 -274.224 165.37 11
 3 6 -4 358.255 191.645 5
 -3 6 4 -121.012 122.303 11
 2 6 -4 179.625 169.319 5
 1 6 -4 260.519 175.686 5
 0 6 -4 808.701 246.501 5
 -1 6 -4 1435.3 302.345 5
 -2 6 -4 1898.98 326.419 5
 -3 6 -4 3679.74 427.677 5
 -4 6 -4 1259.3 264.626 5
 -5 6 -4 495.929 184.661 5
 -6 6 -4 567.682 186.04 5
 -7 6 -4 45.0923 108.176 5
 -8 6 -4 151.182 109.948 5
 -9 6 -4 -80.8942 107.664 11
 -10 6 -4 112.213 141.69 11
 25 0 -5 -123.989 114.535 6
 24 0 -5 -2.93146 136.983 6
 23 0 -5 -431.111 240.779 6
 22 0 -5 -163.537 222.77 6
 21 0 -5 -180.651 199.845 6
 20 0 -5 225.726 191.063 6
 19 0 -5 17.9118 165.118 6
 18 0 -5 23.9941 139.341 6
 17 0 -5 -50.8819 147.638 6
 16 0 -5 45.2977 130.592 6
 15 0 -5 -6.54908 150.989 6
 15 0 -5 98.876 191.164 3
 14 0 -5 -45.1278 198.757 3
 13 0 -5 -255.469 300.737 3
 12 0 -5 -82.1284 208.891 3
 11 0 -5 -8.68011 147.737 3
 10 0 -5 37.2569 200.964 3
 9 0 -5 81.2836 222.598 3
 8 0 -5 87.2303 184.009 3
 7 0 -5 153.403 221.836 3
 6 0 -5 115.013 180.997 3
 5 0 -5 34.6124 141.757 3
 4 0 -5 8.49566 56.8422 1
 4 0 -5 51.4384 135.756 3
 3 0 -5 -8.90926 106.607 3
 3 0 -5 -6.07805 64.3834 1
 2 0 -5 60.2798 121.061 3
 1 0 -5 -68.9639 133.545 3
 0 0 -5 103.725 136.855 3
 -1 0 -5 31.8791 90.4577 3
 -2 0 -5 42.6422 54.8656 3
 3 0 5 24.7455 166.009 2
 -3 0 -5 34.3684 47.9629 3
 4 0 5 -26.1085 141.284 4
 4 0 5 -2.39754 195.899 2
 5 0 5 44.6719 130.034 4
 5 0 5 20.2488 159.416 2
 6 0 5 82.5142 211.962 2
 6 0 5 24.852 139.664 4
 7 0 5 49.2888 140.227 4
 7 0 5 59.1826 202.586 2
 8 0 5 238.59 204.305 4
 8 0 5 43.5566 179.088 2
 9 0 5 -33.3986 166.111 2
 9 0 5 71.4858 163.731 4
 10 0 5 -87.7488 142.732 4
 10 0 5 -65.8911 200.986 2
 11 0 5 -93.0059 184.971 4
 12 0 5 110.053 258.235 4
 13 0 5 17.5746 240.945 4
 17 0 5 104.115 196.359 6
 18 0 5 66.8283 147.659 6
 19 0 5 9.23549 131.733 6
 20 0 5 -60.0745 148.877 6
 21 0 5 -3.66164 127.142 6
 22 0 5 -146.599 161.486 6
 26 -1 -5 45.0607 96.3999 6
 25 -1 -5 27.6053 105.337 6
 24 -1 -5 -359.894 189.792 6
 23 -1 -5 301.669 170.621 6
 22 -1 -5 1921.64 328.412 6
 21 -1 -5 173.75 160.305 6
 20 -1 -5 407.453 234.624 6
 19 -1 -5 33199.1 1383.12 6
 18 -1 -5 1933.99 356.039 6
 17 -1 -5 5350.18 553.559 6
 16 -1 -5 507.504 226.47 6
 16 -1 -5 354.264 317.727 3
 15 -1 -5 7996.61 632.812 6
 15 -1 -5 8387.93 1552.67 4
 15 -1 -5 6131.92 1163.14 3
 14 -1 -5 1530.7 290.184 6
 14 -1 -5 1811.57 686.814 4
 14 1 -5 1413.24 468.721 3
 14 -1 -5 1884.48 656.758 3
 13 1 -5 18739.4 1701.9 3
 13 -1 -5 20849.7 2169.65 4
 13 -1 -5 18222.9 1878.51 3
 12 1 -5 1764.85 490.39 3
 12 -1 -5 1592.92 607.272 4
 11 -1 -5 55154.2 3099.67 4
 11 1 -5 51392.3 2535.53 3
 10 1 -5 100.879 150.516 3
 10 -1 -5 195.302 274.27 4
 9 -1 -5 445.96 336.061 4
 9 1 -5 300.478 203.461 3
 8 -1 -5 7384.79 966.602 4
 8 1 -5 6344.55 833.396 3
 7 1 -5 4434.64 664.537 3
 7 -1 -5 5106.18 806.56 4
 6 1 -5 16495.4 1212.62 1
 6 1 -5 16443.4 1194.28 3
 6 -1 -5 17690.4 1416.27 4
 5 1 -5 9140.24 916.665 1
 5 1 -5 8715.6 840.102 3
 4 1 -5 18422.7 1204.99 3
 4 1 -5 19522.2 1275.75 1
 3 1 -5 22264.3 1299.54 3
 -2 1 5 15147.7 1145.74 2
 2 1 -5 15810.8 1083.35 3
 -1 1 5 32130.6 1710.48 2
 1 1 -5 35065.6 1604.23 3
 0 1 5 28.7585 125.638 2
 0 1 -5 27.4103 105.148 3
 -1 1 -5 5847.29 669.109 3
 1 1 5 6517.42 859.76 2
 -2 1 -5 15352.2 1120.9 3
 2 1 5 17616 1462.63 2
 3 -1 5 1296.06 305.878 4
 3 1 5 1214.17 434.22 2
 4 1 5 20443.3 1758.6 2
 4 -1 5 21750.5 1410.42 4
 5 1 5 3878.29 487.356 4
 5 -1 5 3761.71 786.247 2
 5 1 5 4274.83 881.979 2
 5 -1 5 4136.51 663.252 4
 6 -1 5 55078.8 3049.64 2
 6 1 5 53171.3 3141.73 2
 6 1 5 50822.9 1842.48 4
 6 -1 5 54660.7 2501.27 4
 7 -1 5 14462.7 1320.91 4
 7 -1 5 14075.1 1603.92 2
 7 1 5 14562.5 1739.26 2
 7 1 5 15270.6 1150.32 4
 8 -1 5 34935.7 2271.83 4
 8 -1 5 32180.1 2451.36 2
 9 -1 5 380.712 274.537 4
 9 -1 5 158.103 274.95 2
 10 -1 5 -4.6931 141.045 2
 10 -1 5 -22.4449 170.753 4
 11 -1 5 2430.96 693.517 4
 11 -1 5 2227.48 763.436 2
 12 -1 5 -85.4944 260.15 4
 13 -1 5 260.403 280.739 4
 13 -1 5 377.214 212.662 7
 14 -1 5 220.187 280.254 4
 14 -1 5 635.68 237.52 7
 15 -1 5 29.3029 259.768 4
 15 -1 5 306.069 180.426 7
 16 -1 5 507.431 440.938 4
 16 -1 5 368.767 196.336 7
 17 -1 5 -76.4171 192.696 7
 18 -1 5 -69.832 189.607 7
 18 -1 5 48.0228 147.706 6
 19 -1 5 -7.31253 131.685 6
 20 -1 5 -341.563 194.265 6
 21 -1 5 208.002 135.676 6
 22 -1 5 23.113 113.475 6
 23 -1 5 -79.5275 118.32 6
 24 -1 5 74.3768 103.155 6
 25 -2 -5 124.814 105.627 6
 25 -2 -5 -28.5289 92.0898 10
 24 -2 -5 -93.2449 134.189 10
 24 -2 -5 -209.333 142.504 6
 23 -2 -5 -113.886 158.763 6
 22 -2 -5 65.6359 123.355 6
 21 -2 -5 113.177 121.598 6
 20 -2 -5 122.88 151.63 6
 19 -2 -5 9971.24 767.789 6
 18 -2 -5 184.592 187.475 6
 17 -2 -5 752.792 254.68 6
 16 -2 -5 1221.7 302.76 6
 16 -2 -5 978.996 568.645 3
 16 -2 -5 1242.75 670.974 4
 15 -2 -5 8083.12 646.833 6
 15 -2 -5 9371.09 1660.86 4
 14 -2 -5 5294.87 494.557 6
 14 -2 -5 6086.19 1301.82 4
 13 2 -5 6569.41 1126.42 3
 13 -2 -5 5577.77 508.329 6
 13 -2 -5 7608.07 1378.64 4
 12 2 -5 4953.89 997.128 3
 12 -2 -5 5519.05 1143.16 4
 11 2 -5 237.385 245.468 3
 11 -2 -5 117.903 191.239 4
 10 2 -5 8988.96 1229.75 3
 10 -2 -5 10349.1 1429.44 4
 9 2 -5 237.055 199.369 3
 9 -2 -5 265.885 307.47 4
 8 2 -5 -15.2145 133.264 3
 8 -2 -5 110.856 181.893 4
 7 -2 -5 10827.8 1283.7 4
 7 2 -5 9108.63 1161.44 3
 7 2 -5 10380.4 1205.09 1
 6 2 -5 2511.32 629.259 3
 6 2 -5 2954.31 628.372 1
 6 -2 -5 3041.68 654.722 4
 5 2 -5 8578.06 1084.55 1
 5 2 -5 7323.7 1025.89 3
 5 -2 -5 8213.88 1027.25 4
 4 2 -5 27345.1 1831.28 1
 4 -2 -5 27806.6 1811.32 4
 4 2 -5 26220.1 1813.79 3
 3 2 -5 10525.7 1118.39 1
 3 2 -5 9577.88 1100.92 3
 2 2 -5 63470.2 2802.83 3
 -1 -2 5 58.1845 174.544 4
 0 -2 5 24243 1520.85 4
 1 -2 5 8236.51 903.387 4
 2 -2 5 12421.1 1157.86 4
 3 -2 5 7671.63 946.813 4
 4 -2 5 13889.3 1352.52 4
 5 -2 5 4977.24 813.832 4
 6 -2 5 998.234 423.93 2
 6 -2 5 654.796 322.356 4
 7 -2 5 65469 3461.48 4
 7 -2 5 57787.7 3325.35 2
 8 -2 5 33275.7 2477.32 4
 8 -2 5 29502.4 2339.39 2
 9 -2 5 5765.91 1077.51 4
 10 -2 5 6987.86 1229.55 4
 11 -2 5 -88.7926 369.931 4
 11 -2 5 266.594 161.47 7
 12 -2 5 1729.37 317.214 7
 12 -2 5 1747.06 714.899 4
 13 -2 5 5599.69 1279.93 4
 13 -2 5 5600.32 563.291 7
 14 -2 5 1004.7 628.108 4
 14 -2 5 998.285 238.672 7
 15 -2 5 -0.45256 195.992 7
 16 -2 5 444.099 218.307 7
 17 -2 5 32.5347 182.336 7
 17 -2 5 197.087 146.809 6
 18 -2 5 366.019 187.158 6
 19 -2 5 899.539 228.519 6
 20 -2 5 1231.28 258.688 6
 21 -2 5 28.6333 108.182 6
 22 -2 5 -35.7001 103.849 6
 23 -2 5 464.897 149.518 6
 24 -3 -5 43.4203 89.5492 10
 23 -3 -5 142.366 106.367 6
 23 -3 -5 -79.3348 99.8855 10
 22 -3 -5 288.77 147.751 6
 22 -3 -5 255.286 134.584 10
 21 -3 -5 470.456 178.076 6
 20 -3 -5 137.192 146.657 6
 19 -3 -5 2480.38 386.734 6
 18 -3 -5 -5.39876 133.847 6
 -17 3 5 1011.2 310.962 11
 17 -3 -5 1876.82 343.35 6
 -16 3 5 1163.19 361.015 11
 16 -3 -5 2109.88 363.208 6
 -15 3 5 4241.7 588.922 11
 15 -3 -5 3234.8 430.455 6
 14 -3 -5 12663.9 2047.19 4
 -14 3 5 16484.3 1129.69 11
 -13 3 5 504.295 268.959 11
 13 -3 -5 -3.92637 218.032 4
 12 -3 -5 4122.54 1129.04 4
 -12 3 5 5271.39 642.485 11
 -11 3 5 807.215 280.094 11
 11 -3 -5 598.537 457.808 4
 -10 3 5 322.007 207.402 11
 10 -3 -5 92.667 278.958 4
 9 -3 -5 6172.56 1203.28 4
 -9 3 5 7299.44 713.024 11
 -8 3 5 713.202 227.277 11
 8 -3 -5 387.845 331.607 4
 7 -3 -5 -20.0055 228.976 4
 6 -3 -5 910.571 417.852 4
 6 3 -5 1151.62 489.003 1
 5 3 -5 -5.24176 151.476 1
 4 3 -5 4286.15 920.976 1
 3 3 -5 150.918 199.73 1
 2 3 -5 1049.81 415.694 1
 -2 -3 5 682.876 314.03 4
 -1 -3 5 5808.31 895.86 4
 1 3 -5 6827.88 1104.79 1
 0 3 -5 12396.3 1501.68 1
 0 -3 5 11292 1284.95 4
 1 -3 5 1484.93 503.597 4
 2 -3 5 7137.35 1103.68 4
 3 -3 5 370.254 270.192 4
 4 -3 5 2588.22 734.07 4
 5 -3 5 1874.6 621.946 4
 6 -3 5 5851.65 1118.44 4
 7 -3 5 12288.5 1678.33 4
 8 -3 5 6844.37 1316.46 4
 8 -3 5 6006.22 551.646 7
 9 -3 5 -77.9704 313.863 4
 -9 3 -5 215.258 169.518 5
 9 -3 5 45.6692 186.365 7
 10 -3 5 4.08478 225.231 4
 10 -3 5 -185.522 240.475 7
 11 -3 5 6523.74 623.877 7
 11 -3 5 7052.59 1519.59 4
 12 -3 5 68.0527 207.368 4
 12 -3 5 2.22811 242.471 7
 13 -3 5 -168.367 251.81 7
 14 -3 5 276.472 174.611 6
 14 -3 5 -162.337 214.069 7
 15 -3 5 59.238 136.216 6
 16 -3 5 536.556 185.286 6
 17 -3 5 128.6 124.271 6
 18 -3 5 464.536 186.427 6
 19 -3 5 -70.1255 134.501 6
 -19 3 -5 24.2652 154.933 11
 -20 3 -5 -42.6877 145.551 11
 20 -3 5 430.431 139.986 6
 21 -3 5 377.007 152.913 6
 -21 3 -5 -81.1739 126.633 11
 21 -4 -5 1199.35 205.324 10
 20 -4 -5 -58.8637 125.575 10
 19 -4 -5 588.473 179.235 10
 -19 4 5 265.821 158.922 11
 18 -4 -5 -130.225 180.481 10
 -18 4 5 -199.062 149.951 11
 -17 4 5 -164.63 158.283 11
 -16 4 5 -129.89 157.499 11
 -15 4 5 -232.598 216.812 11
 -14 4 5 -436.154 241.233 11
 -13 4 5 -301.673 258.047 11
 -12 4 5 -423.765 326.227 11
 -11 4 5 68.8674 209.674 11
 -10 4 5 306.433 163.659 11
 -9 4 5 -29.3538 165.129 11
 -8 4 5 1022.25 305.208 11
 8 4 -5 2487.62 441.655 5
 -7 4 5 290.259 183.52 11
 7 4 -5 529.241 225.33 5
 6 4 -5 175.426 163.882 5
 -6 4 5 106.13 158.542 11
 -5 4 5 5.85998 131.9 11
 -5 4 5 249.693 164.296 5
 5 4 -5 229.434 322.5 1
 5 4 -5 -74.3621 198.769 5
 -4 4 5 26.3085 119.887 11
 -4 4 5 126.374 141.507 5
 4 4 -5 -6.4041 219.25 5
 4 4 -5 32.2527 128.925 1
 -3 4 5 187.924 152.823 11
 -3 4 5 105.992 179.078 5
 3 4 -5 -80.945 192.837 5
 3 4 -5 133.276 240.539 1
 2 4 -5 285.372 217.115 5
 2 4 -5 293.553 314.011 1
 1 4 -5 4059.94 1097.58 1
 -1 4 5 3718.74 474.684 5
 -1 4 5 2083.06 438.996 11
 1 4 -5 2935.28 451.252 5
 0 4 5 1212.89 385.4 11
 0 4 -5 1165.98 346.67 5
 0 4 -5 703.933 442.569 1
 0 4 5 1951.42 394.532 5
 1 4 5 673.588 215.097 11
 -1 4 -5 1765.34 705.111 1
 1 4 5 2302.17 447.938 5
 -1 4 -5 1676.78 357.647 5
 -2 4 -5 1479.31 328.955 5
 -2 4 -5 1494.45 660.845 1
 2 4 5 2429.21 454.318 5
 2 4 5 2010.63 388.619 11
 -3 4 -5 2160.74 398.126 5
 -3 4 -5 2946.93 905.936 1
 -4 4 -5 2272.88 497.218 11
 -4 4 -5 4073.9 1080.13 1
 -4 4 -5 3558.73 482.229 5
 -5 4 -5 504.891 381.566 1
 -5 4 -5 703.935 272.892 5
 -6 4 -5 6998.67 663.197 5
 6 -4 5 5666.66 1307.9 4
 7 -4 5 74.1367 324.307 4
 -7 4 -5 138.242 143.194 5
 -8 4 -5 1465.48 315.368 5
 -9 4 -5 1629.34 333.786 5
 -10 4 -5 -16.8986 104.232 5
 -12 4 -5 244.068 250.282 11
 -13 4 -5 -35.7272 176.524 11
 -14 4 -5 23.1225 164.267 11
 -15 4 -5 119.744 209.586 11
 -16 4 -5 126.16 191.075 11
 -17 4 -5 172.269 174.694 11
 -18 4 -5 103.741 157.951 11
 -19 4 -5 90.9495 127.593 11
 -17 5 5 335.292 144.181 11
 -16 5 5 220.607 138.635 11
 -15 5 5 188.245 148.733 11
 -14 5 5 258.974 162.38 11
 -13 5 5 26.1489 123.885 11
 -12 5 5 -186.598 160.215 11
 -11 5 5 -61.3025 140.473 11
 -10 5 5 110.178 130.898 11
 9 5 -5 539.334 240.35 5
 -9 5 5 84.9394 150.138 11
 8 5 -5 91.3577 159.422 5
 -8 5 5 768.92 279.434 11
 7 5 -5 809.001 286.29 5
 -7 5 5 184.316 195.206 11
 6 5 -5 302.022 232.347 5
 -6 5 5 1723.75 392.669 11
 5 5 -5 1160.96 333.584 5
 -5 5 5 295.199 237.218 11
 4 5 -5 145.585 207.562 5
 -4 5 5 332.146 234.55 11
 -3 5 5 1998.94 429.136 11
 3 5 -5 20.5922 154.838 5
 -2 5 5 38.7863 250.068 11
 2 5 -5 1433.74 340.001 5
 1 5 -5 584.271 267.514 5
 -1 5 5 -4.64675 226.165 11
 0 5 -5 147.356 151.127 5
 0 5 5 68.3888 182.776 11
 -1 5 -5 129.572 198.206 5
 -2 5 -5 1061.65 281.752 5
 -3 5 -5 1943.92 390.219 5
 -4 5 -5 91.8886 168.554 5
 -5 5 -5 4211.75 529.971 5
 -6 5 -5 1319.45 312.25 5
 -6 5 -5 3931.54 635.278 11
 -7 5 -5 1847.14 430.383 11
 -7 5 -5 -103.661 171.173 5
 -8 5 -5 118.957 179.834 11
 -8 5 -5 -44.5023 139.724 5
 -9 5 -5 31.5833 152.646 11
 -9 5 -5 53.219 112.192 5
 -10 5 -5 83.6644 113.152 5
 -10 5 -5 328.215 232.95 11
 -11 5 -5 118.534 160.821 11
 -12 5 -5 -22.9541 138.676 11
 -13 5 -5 685.609 261.094 11
 -14 5 -5 386.798 206.153 11
 -15 5 -5 1053.52 254.218 11
 -16 5 -5 65.0051 107.016 11
 -17 5 -5 433.069 153.977 11
 -10 6 5 -172.645 152.515 11
 -9 6 5 -436.478 189.099 11
 -7 6 5 -386.393 184.68 11
 6 6 -5 912.113 256.486 5
 -6 6 5 -388.688 195.654 11
 -5 6 5 -264.419 170.178 11
 5 6 -5 646.147 225.325 5
 -4 6 5 -79.6316 126.79 11
 4 6 -5 319.435 186.225 5
 3 6 -5 123.528 168.298 5
 -3 6 5 194.667 134.044 11
 2 6 -5 281.108 171.536 5
 1 6 -5 405.561 205.85 5
 0 6 -5 536.774 193.741 5
 -1 6 -5 767.771 234.483 5
 -2 6 -5 532.742 204.999 5
 -3 6 -5 562.586 207.022 5
 -4 6 -5 479.27 191.44 5
 -5 6 -5 525.269 194.924 5
 -6 6 -5 1256.74 234.277 5
 -7 6 -5 184.142 112.51 5
 25 0 -6 74.1768 112.516 6
 24 0 -6 5005.2 497.157 6
 23 0 -6 82.1062 146.692 6
 22 0 -6 -398.849 261.293 6
 21 0 -6 858.338 239.964 6
 20 0 -6 17473.3 1067.19 6
 19 0 -6 4676.18 570.806 6
 18 0 -6 13112.3 920.483 6
 17 0 -6 6904.66 665.606 6
 16 0 -6 1962.87 348.539 6
 16 0 -6 2002.18 625.445 3
 15 0 -6 28.779 143.298 6
 15 0 -6 167.577 254.042 3
 14 0 -6 7148.71 1071.09 3
 13 0 -6 30.2292 191.894 3
 12 0 -6 131.212 200.768 3
 11 0 -6 47757.8 2423.53 3
 10 0 -6 121917 3714.48 3
 9 0 -6 601546 7784.37 3
 8 0 -6 32684.7 1771.65 3
 7 0 -6 5345.84 759.832 3
 6 0 -6 954.974 323.492 3
 5 0 -6 5925.26 568.025 1
 5 0 -6 7267.67 766.908 3
 4 0 -6 288818 3956.41 1
 4 0 -6 312353 4623.68 3
 3 0 -6 123804 2775.87 3
 2 0 -6 2361 383.157 3
 1 0 -6 143861 2839.89 3
 0 0 -6 94835.3 2203.74 3
 -1 0 -6 93353.5 2121.86 3
 -2 0 -6 835.946 204.996 3
 -3 0 -6 2831.14 350.888 3
 3 0 6 3236.63 707.12 2
 4 0 6 2879.83 668.141 2
 5 0 6 32184.8 2362.29 2
 5 0 6 31827.5 1702.58 4
 6 0 6 23275.4 1544.46 4
 6 0 6 22134.6 2032.24 2
 7 0 6 7459.03 1262.1 2
 7 0 6 7952.36 959.76 4
 8 0 6 -71.1806 182.473 4
 8 0 6 -79.3942 237.667 2
 9 0 6 2561.18 833.257 2
 9 0 6 2717.82 663.61 4
 10 0 6 1439.79 504.247 4
 10 0 6 1552.62 714.117 2
 11 0 6 14277.4 1597.26 4
 12 0 6 2199.41 703.226 4
 14 0 6 70.535 156.62 7
 18 0 6 6.48079 145.069 6
 19 0 6 -59.5801 151.231 6
 20 0 6 453.63 198.65 6
 21 0 6 -19.6435 124.615 6
 22 0 6 212.638 106.402 6
 26 -1 -6 -18.0523 85.1702 6
 25 -1 -6 -120.78 126.634 6
 24 -1 -6 203.973 120.073 6
 23 -1 -6 -189.562 179.394 6
 22 -1 -6 954.685 247.847 6
 21 -1 -6 315.607 174.519 6
 20 1 -6 1416.46 324.547 6
 20 -1 -6 1526.43 317.623 6
 19 -1 -6 194.949 184.341 6
 19 1 -6 155.818 234.094 6
 18 -1 -6 892.758 271.827 6
 18 1 -6 435.583 260.508 6
 17 1 -6 12202.6 897.16 6
 17 -1 -6 12576.7 844.507 6
 16 -1 -6 9038.08 688.5 6
 16 -1 -6 6396.75 1179.98 3
 15 -1 -6 755.734 229.369 6
 15 1 -6 769.201 423.538 3
 15 -1 -6 656.938 430.298 3
 14 1 -6 14743.2 1590.15 3
 14 -1 -6 14410.3 1740.53 3
 14 -1 -6 12973.4 776.474 6
 13 -1 -6 1974.54 691.705 3
 13 1 -6 1945.61 556.928 3
 12 1 -6 35614 2298.32 3
 12 -1 -6 34132.8 2518.64 3
 11 1 -6 21984.6 1743.19 3
 10 1 -6 153.049 194.484 3
 9 1 -6 40481.9 2233 3
 8 1 -6 31.6776 177.993 3
 7 1 -6 3552.57 612.241 1
 7 1 -6 3342.68 616.197 3
 6 1 -6 14179.8 1162.44 3
 6 1 -6 13234.2 1118.01 1
 5 1 -6 34644 1819.45 1
 5 1 -6 35098 1768.13 3
 4 1 -6 16084.2 1191.3 3
 4 1 -6 15929.1 1187.92 1
 3 1 -6 14860.1 1133.58 3
 2 1 -6 358.212 197.412 3
 -1 1 6 33562.5 1932.36 2
 1 1 -6 34637.9 1734.74 3
 0 1 -6 3136.3 528.255 3
 0 1 6 3291.7 657.025 2
 1 1 6 60.7855 135.123 2
 -1 1 -6 35.8294 116.005 3
 -2 1 -6 22246.3 1468.15 3
 2 1 6 25049 1905.38 2
 -2 -1 -6 23390.6 1105.07 3
 3 1 6 21374.3 1839.41 2
 3 -1 6 21511.8 1418.5 4
 4 1 6 29777.1 2287.35 2
 4 -1 6 29761.5 1742.46 4
 5 1 6 6797.56 703.815 4
 5 -1 6 6989.76 1179.95 2
 5 1 6 7537.6 1191.59 2
 5 -1 6 7653.76 920.263 4
 6 -1 6 29945.8 2348.97 2
 6 1 6 30944.3 2547.92 2
 6 1 6 29235.2 1517.35 4
 6 -1 6 31223.5 1967.15 4
 7 -1 6 2084.9 655.443 2
 7 1 6 2586.47 806.059 2
 7 1 6 2514.44 493.245 4
 7 -1 6 3029.18 658.552 4
 8 -1 6 4185.94 815.352 4
 8 -1 6 3518.64 881.657 2
 8 1 6 3821.29 1001.8 2
 9 -1 6 16600.8 1778.18 4
 9 -1 6 13435.8 1820.28 2
 10 -1 6 19727.7 1937.75 4
 10 -1 6 20610.6 2336.77 2
 11 -1 6 2597.39 896.026 2
 11 -1 6 3144.73 831.746 4
 12 -1 6 157.214 178.555 7
 12 -1 6 103.956 225.601 4
 13 -1 6 390.03 365.305 4
 13 -1 6 415.338 200.983 7
 14 -1 6 2.86509 224.068 4
 14 -1 6 -43.9601 143.156 7
 15 -1 6 2958.42 947.118 4
 15 -1 6 3474.76 477.417 7
 16 -1 6 5171.94 591.041 7
 17 -1 6 1855.08 368.362 7
 18 -1 6 2204.54 354.539 6
 18 -1 6 1899.55 376.915 7
 19 -1 6 1110.02 253.99 6
 20 -1 6 -67.9805 150.787 6
 21 -1 6 -18.6769 114.711 6
 22 -1 6 178.719 107.376 6
 23 -1 6 -22.8117 113.082 6
 25 -2 -6 1.99717 90.8435 6
 25 -2 -6 63.5947 99.3944 10
 24 -2 -6 130.421 122.859 6
 24 -2 -6 -216.228 141.169 10
 23 -2 -6 -18.4097 124.273 6
 23 -2 -6 -149.298 147.757 10
 22 -2 -6 -66.6951 148.485 6
 21 -2 -6 49.4723 123.018 6
 20 -2 -6 5.92335 147.273 6
 19 -2 -6 -1.87967 150.676 6
 18 -2 -6 2162.78 386.739 6
 17 -2 -6 25898.5 1202.62 6
 16 -2 -6 773.197 291.863 6
 16 -2 -6 668.398 484.414 3
 15 -2 -6 11027.2 1731.91 3
 15 -2 -6 13603.4 852.079 6
 14 -2 -6 7517.25 1439.93 4
 14 -2 -6 5738.1 543.232 6
 13 -2 -6 -0.81935 174.89 6
 13 -2 -6 509.251 445.733 4
 13 2 -6 -1.28339 130.067 3
 12 2 -6 8063.53 1262.32 3
 12 -2 -6 8320.13 1427.71 4
 11 2 -6 23115.7 2087.43 3
 11 -2 -6 23861.1 2315.85 4
 10 -2 -6 107.093 338.836 4
 10 2 -6 77.9016 168.504 3
 9 -2 -6 1547.74 612.405 4
 9 2 -6 1254.95 511.904 3
 8 -2 -6 1962.7 620.529 4
 8 2 -6 1425.86 500.464 3
 7 2 -6 481.609 291.337 1
 7 -2 -6 737.398 418.082 4
 7 2 -6 537.388 323.143 3
 6 2 -6 16521.7 1511.46 1
 6 2 -6 14484.5 1539.79 3
 5 2 -6 -92.8166 202.476 1
 5 2 -6 15.2616 160.042 3
 4 2 -6 932.998 383.603 1
 4 2 -6 988.814 394.185 3
 3 2 -6 42202.5 2417.12 3
 3 2 -6 45102.7 2401.37 1
 2 2 -6 26919.2 1951.92 3
 1 2 -6 358.304 271.376 3
 0 -2 6 8412.72 963.945 4
 1 -2 6 3796.36 673.727 4
 2 -2 6 1565.96 444.681 4
 3 -2 6 5406.42 834.679 4
 4 -2 6 2006.48 546.333 4
 5 -2 6 18584.4 1696.08 4
 6 -2 6 4627.64 1011.72 2
 6 -2 6 5515.86 974.923 4
 7 -2 6 26256.8 2227.06 4
 7 -2 6 23384.4 2319.92 2
 8 -2 6 -63.998 233.265 4
 8 -2 6 258.129 319.878 2
 9 -2 6 58254.5 3549.12 4
 10 -2 6 436.288 330.876 4
 10 -2 6 409.031 198.747 7
 11 -2 6 5279.72 1169.38 4
 11 -2 6 4913.51 521.778 7
 12 -2 6 -66.7588 257.836 4
 12 -2 6 25.688 125.439 7
 13 -2 6 2348.61 368.286 7
 13 -2 6 2362.71 860.141 4
 14 -2 6 1020.31 589.042 4
 14 -2 6 767.073 209.86 7
 15 -2 6 -359.299 280.759 7
 16 -2 6 -159.202 242.808 7
 17 -2 6 151.317 154.414 6
 17 -2 6 -189.736 197.469 7
 18 -2 6 1949.28 327.845 6
 19 -2 6 879.673 219.666 6
 20 -2 6 237.296 126.733 6
 21 -2 6 -89.9182 121.33 6
 22 -2 6 207.15 112.139 6
 23 -2 6 47.6979 87.9483 6
 24 -3 -6 47.8028 80.9212 10
 23 -3 -6 45.0297 94.9043 10
 23 -3 -6 107.823 130.189 6
 22 -3 -6 54.2521 109.773 10
 22 -3 -6 204.519 143.802 6
 21 -3 -6 883.711 242.824 6
 21 -3 -6 866.595 230.58 10
 20 -3 -6 91.201 137.391 6
 19 -3 -6 4162.55 468.314 6
 18 -3 -6 331.668 204.896 6
 17 -3 -6 1836.72 351.264 6
 -16 3 6 5859.53 671.695 11
 16 -3 -6 5956 593.164 6
 -15 3 6 11.2756 240.243 11
 15 -3 -6 646.117 199.047 6
 -14 3 6 -16.5783 189.417 11
 -13 3 6 25684.1 1347.62 11
 -12 3 6 5543.8 640.368 11
 -11 3 6 1454.41 316.593 11
 -10 3 6 1627.65 349.87 11
 -9 3 6 9161.56 767.801 11
 -8 3 6 12.3065 165.277 11
 -7 3 6 1413.77 301.372 11
 7 3 -6 1443.65 572.288 1
 6 3 -6 2345.27 701.15 1
 5 3 -6 1093.14 493.412 1
 4 3 -6 111.377 220.074 1
 3 3 -6 6468.97 1141.55 1
 2 3 -6 5350.63 1024.93 1
 -2 -3 6 4554.11 841.31 4
 1 3 -6 5434.02 1029.45 1
 -1 -3 6 4901.03 902.718 4
 0 -3 6 4392.51 864.463 4
 1 -3 6 5373.53 954.977 4
 2 -3 6 3101.01 776.472 4
 3 -3 6 8150.75 1282.43 4
 4 -3 6 263.19 256.151 4
 5 -3 6 9596.73 1505.41 4
 6 -3 6 2420.59 768.41 4
 7 -3 6 627.912 437.127 4
 8 -3 6 4766.33 520.937 7
 8 -3 6 5049.82 1154.61 4
 9 -3 6 10272.1 749.445 7
 9 -3 6 10922.1 1752.96 4
 10 -3 6 -168.071 417.717 4
 10 -3 6 -76.4923 212.442 7
 11 -3 6 3702.04 1126.7 4
 11 -3 6 3516.19 451.714 7
 12 -3 6 -354.012 329.781 7
 13 -3 6 -144.375 198.527 7
 14 -3 6 -66.9081 234.06 7
 15 -3 6 -113.335 213.545 7
 15 -3 6 148.398 151.904 6
 16 -3 6 1392.06 284.552 6
 17 -3 6 68.6793 131.438 6
 18 -3 6 -77.0761 144.518 6
 19 -3 6 63.8787 114.027 6
 -19 3 -6 46.0748 161.153 11
 20 -3 6 -193.793 150.332 6
 -20 3 -6 -17.0072 121.479 11
 21 -3 6 40.5505 106.929 6
 -21 3 -6 0.10729 105.62 11
 21 -4 -6 625.87 162.268 10
 20 -4 -6 120.593 133.696 10
 19 -4 -6 2309.02 326.215 10
 -18 4 6 143.243 139.987 11
 18 -4 -6 169.492 167.584 10
 -17 4 6 103.461 139.199 11
 17 -4 -6 547.275 223.265 10
 16 -4 -6 21.5791 154.271 10
 -16 4 6 29.6302 116.138 11
 -15 4 6 -190.128 170.135 11
 -14 4 6 -87.2518 153.041 11
 -13 4 6 -293.993 219.599 11
 -12 4 6 -254.754 261.519 11
 -11 4 6 -88.6206 239.631 11
 -10 4 6 -331.142 289.572 11
 10 -4 -6 -95.1776 198.341 10
 -9 4 6 -26.0206 184.096 11
 -8 4 6 619.027 261.874 11
 8 4 -6 556.695 206.965 5
 7 4 -6 3380.58 473.62 5
 -7 4 6 2163.05 407.99 11
 -6 4 6 -51.5152 133.926 11
 6 4 -6 -61.1938 194.382 5
 -5 4 6 313.823 190.924 11
 -5 4 6 1020.24 314.58 5
 5 4 -6 255.09 167.967 5
 5 4 -6 551.19 447.316 1
 4 4 -6 136.068 181.7 5
 4 4 -6 356.352 329.023 1
 -4 4 6 220.093 182.213 11
 -4 4 6 728.706 273.705 5
 -3 4 6 158.207 168.947 11
 3 4 -6 63.126 165.893 5
 3 4 -6 -14.6876 148.996 1
 2 4 -6 141.725 323.729 1
 2 4 -6 59.6329 121.059 5
 -2 4 6 708.393 280.348 11
 -1 4 6 1994.75 440.58 5
 1 4 -6 834.803 275.812 5
 1 4 -6 1120.38 616.388 1
 -1 4 6 1485.87 383.705 11
 0 4 -6 1360.67 354.385 5
 0 4 -6 1896.98 745.699 1
 0 4 6 2470.9 365.997 11
 1 4 6 3011.74 432.215 11
 -1 4 -6 3178.98 452.733 5
 -1 4 -6 3624.74 1062.28 1
 -2 4 -6 3736.06 502.887 5
 -2 4 -6 3469.24 1019.25 1
 -3 4 -6 7657.52 686.046 5
 -3 4 -6 8568.26 1603.91 1
 -4 4 -6 238.144 193.526 5
 -4 4 -6 166.421 289.647 1
 -5 4 -6 2313.23 417.314 5
 -5 4 -6 2729.11 925.067 1
 6 -4 6 299.047 360.521 4
 -6 4 -6 409.567 203.613 5
 -7 4 -6 1395.71 298.616 5
 -8 4 -6 6207.11 609.961 5
 -9 4 -6 -32.3997 112.958 5
 -10 4 -6 1521.13 303.359 5
 -11 4 -6 542.663 210.623 5
 -13 4 -6 10.3328 211.287 11
 -14 4 -6 150.17 180.284 11
 -15 4 -6 38.6985 165.524 11
 -16 4 -6 -2.15731 148.315 11
 -17 4 -6 211.767 185.573 11
 -18 4 -6 82.6956 134.873 11
 -19 4 -6 41.973 112.703 11
 -17 5 6 -182.898 114.127 11
 -16 5 6 484.876 178.223 11
 -15 5 6 150.342 135.092 11
 -14 5 6 143.576 145.378 11
 -13 5 6 72.864 126.742 11
 -12 5 6 73.2336 143.713 11
 -11 5 6 145.33 162.371 11
 -10 5 6 341.181 214.732 11
 -9 5 6 219.231 186.116 11
 9 5 -6 338.545 211.689 5
 -8 5 6 1565.68 359.403 11
 8 5 -6 -62.4572 144.624 5
 -7 5 6 2633.45 452.506 11
 7 5 -6 1231.52 322.999 5
 6 5 -6 1558.43 397.884 5
 -6 5 6 2983.4 491.306 11
 5 5 -6 2130.77 440.115 5
 -5 5 6 1547.71 373.65 11
 -4 5 6 1484.72 349.105 11
 4 5 -6 884.646 330.87 5
 -3 5 6 377.105 155.131 11
 3 5 -6 614.26 253.891 5
 -2 5 6 98.9668 178.96 11
 2 5 -6 798.189 285.257 5
 1 5 -6 533.982 241.606 5
 -1 5 6 991.503 251.583 11
 0 5 6 1346.32 314.959 11
 0 5 -6 1111.05 310.86 5
 -1 5 -6 1212.89 334.883 5
 1 5 6 6348.28 621.061 11
 -2 5 -6 7051.01 689.893 5
 -3 5 -6 485.95 267.698 5
 -4 5 -6 2704.02 432.861 5
 -5 5 -6 738.413 255.387 5
 -6 5 -6 433.324 268.054 11
 -6 5 -6 85.5791 148.489 5
 -7 5 -6 479.305 268.214 11
 -7 5 -6 -225.967 189.577 5
 -8 5 -6 39.0902 150.709 11
 -8 5 -6 -198.378 162.446 5
 -9 5 -6 82.1056 167.7 11
 -9 5 -6 -32.663 141.304 5
 -10 5 -6 -238.848 150.222 5
 -10 5 -6 -34.3344 160.078 11
 -11 5 -6 -29.3228 141.311 11
 -12 5 -6 1.37353 137.841 11
 -13 5 -6 386.661 205.234 11
 -14 5 -6 188.537 157.298 11
 -15 5 -6 86.354 135.42 11
 -16 5 -6 256.061 137.895 11
 -12 6 6 -148.103 93.9034 11
 -11 6 6 -139.365 114.489 11
 -10 6 6 -313.665 144.433 11
 -9 6 6 -351.57 161.266 11
 -8 6 6 145.296 108.297 11
 -7 6 6 -348.365 169.003 11
 6 6 -6 944.55 250.485 5
 -6 6 6 -193.248 143.879 11
 5 6 -6 564.439 206.956 5
 -5 6 6 -80.1185 119.132 11
 4 6 -6 137.004 143.636 5
 -4 6 6 -68.4584 107.764 11
 3 6 -6 225.224 142.307 5
 -3 6 6 190.285 135.417 11
 2 6 -6 75.9674 138.422 5
 1 6 -6 581.987 202.162 5
 0 6 -6 665.056 213.743 5
 -1 6 -6 558.683 210.062 5
 -2 6 -6 423.736 173.044 5
 -3 6 -6 700.294 214.584 5
 -4 6 -6 556.96 195.621 5
 -5 6 -6 447.186 181.2 5
 -6 6 -6 380.928 151.853 5
 -7 6 -6 240.256 127.432 5
 25 0 -7 -289.998 170.241 6
 24 0 -7 -253.903 167.355 6
 23 0 -7 -64.9942 155.342 6
 22 0 -7 36.3218 147.648 6
 21 0 -7 -429.948 282.089 6
 20 0 -7 -241.767 213.583 6
 19 0 -7 -185.42 169.304 6
 18 0 -7 81.6928 152.357 6
 17 0 -7 72.7312 185.633 6
 16 0 -7 35.9399 151.407 6
 16 0 -7 -20.739 141.084 3
 15 0 -7 19.9041 120.563 6
 15 0 -7 87.0043 248.932 3
 14 0 -7 4.52819 154.827 6
 14 0 -7 156.523 209.057 3
 13 0 -7 -231.433 364.448 3
 11 0 -7 -209.684 283.606 3
 10 0 -7 -56.318 207.478 3
 9 0 -7 -41.6695 205.792 3
 8 0 -7 12.926 157.74 3
 7 0 -7 122.315 172.219 3
 6 0 -7 -47.8889 149.957 3
 5 0 -7 15.101 156.199 3
 5 0 -7 39.3915 86.0122 1
 4 0 -7 -10.4087 71.2547 1
 4 0 -7 -28.5507 169.647 3
 3 0 -7 -14.7761 162.42 3
 2 0 -7 15.0503 102.818 3
 1 0 -7 88.2157 174.693 3
 0 0 -7 50.468 100.571 3
 -1 0 -7 35.2994 78.7539 3
 -2 0 -7 -8.2174 67.9447 3
 -3 0 -7 41.3161 83.2364 3
 3 0 7 81.0275 217.655 2
 4 0 7 17.9051 241.529 2
 5 0 7 3.4896 215.13 2
 5 0 7 -4.9746 174.062 4
 6 0 7 83.664 132.441 4
 6 0 7 215.501 323.056 2
 7 0 7 203.617 270.589 2
 7 0 7 -111.858 282.268 4
 8 0 7 -26.3811 195.616 4
 8 0 7 2.23614 187.135 2
 9 0 7 -1.0501 209.766 2
 9 0 7 43.5885 217.769 4
 10 0 7 -74.0921 141.375 4
 10 0 7 -85.3019 252.061 2
 11 0 7 26.6192 168.99 4
 11 0 7 57.6423 176.268 2
 12 0 7 -10.551 194.618 4
 12 0 7 53.5617 103.13 8
 13 0 7 -83.0737 169.877 7
 14 0 7 82.3258 142.369 7
 15 0 7 33.6825 185.019 7
 16 0 7 -76.4461 130.922 7
 18 0 7 158.135 181.113 6
 19 0 7 124.003 143.639 6
 20 0 7 -133.653 158.31 6
 21 0 7 -21.1599 137.189 6
 26 -1 -7 -23.4123 84.6658 6
 -26 1 7 -7.95561 80.7542 8
 25 -1 -7 216.515 135.049 6
 24 -1 -7 -30.7142 109.334 6
 23 -1 -7 -118.871 134.053 6
 22 -1 -7 1890.52 358.129 10
 22 -1 -7 2901.04 403.187 6
 21 -1 -7 124.329 132.742 6
 21 1 -7 181.013 176.091 6
 21 -1 -7 128.648 140.129 10
 20 -1 -7 -153.094 192.551 6
 20 1 -7 -59.3985 163.279 6
 19 1 -7 2437.11 412.668 6
 19 -1 -7 2558.13 395.067 6
 18 1 -7 4412.59 553.332 6
 18 -1 -7 4809.3 527.896 6
 17 1 -7 3859.29 527.904 6
 17 -1 -7 3822.66 486.336 6
 16 -1 -7 174.822 193.181 6
 16 -1 -7 4.9094 178.217 3
 16 1 -7 101.904 199.431 6
 15 1 -7 14278.2 1700.27 3
 15 -1 -7 13681 1685.38 3
 15 1 -7 14479.6 952.082 6
 15 -1 -7 14351.9 862.889 6
 14 1 -7 2180.73 659.67 3
 14 -1 -7 2307.74 733.622 3
 14 -1 -7 2166.1 343.827 6
 13 1 -7 2401.67 656.974 3
 13 -1 -7 2484.31 779.615 3
 12 1 -7 21700.4 1886.65 3
 12 -1 -7 21946.8 2012.31 3
 11 1 -7 4257.73 828.759 3
 11 -1 -7 4705.86 960.722 3
 10 1 -7 7910.57 1052.12 3
 9 1 -7 62183.9 2864.31 3
 8 1 -7 84537.4 3215.66 3
 7 1 -7 33722.9 1916.06 1
 7 1 -7 36048.2 2039.48 3
 6 1 -7 46520.4 2226.33 3
 6 1 -7 44137.2 2156.8 1
 5 1 -7 14020 1207.13 1
 5 1 -7 14843.1 1230.64 3
 4 1 -7 7562.16 850.988 3
 4 1 -7 6709.1 803.435 1
 3 1 -7 4522.09 676.453 3
 2 1 -7 144.93 150.482 3
 1 1 -7 18553.2 1360.04 3
 -1 1 7 18008.4 1582.6 2
 0 1 -7 20706.4 1420.63 3
 0 1 7 21801.9 1821.11 2
 -1 1 -7 1614.75 437.954 3
 1 1 7 2137.23 601.362 2
 -1 -1 -7 1962.62 389.302 3
 2 1 7 251.603 251.148 2
 -2 -1 -7 227.642 117.574 3
 -2 1 -7 215.3 197.861 3
 -3 -1 -7 51661.5 1401.07 3
 3 1 7 64479.1 3408.59 2
 4 1 7 7255.29 1210.85 2
 4 -1 7 7638.01 940.22 4
 5 -1 7 9526.45 1409.44 2
 5 1 7 10445.8 1504.65 2
 5 -1 7 10902.1 1181 4
 5 1 7 9310.32 895.433 4
 6 -1 7 780.148 332.268 4
 6 1 7 677.024 272.736 4
 6 1 7 832.73 484.355 2
 6 -1 7 642.606 449.625 2
 7 -1 7 44770.8 3330.6 2
 7 1 7 45004.7 3426.47 2
 7 -1 7 48269.6 2757.87 4
 8 -1 7 148.441 260.304 2
 8 1 7 106.876 358.61 2
 8 -1 7 94.8255 256.568 4
 9 -1 7 32341.9 3007.69 2
 9 -1 7 32436.4 2521.54 4
 10 -1 7 909.081 458.62 4
 10 -1 7 612.052 490.056 2
 11 -1 7 4653.3 1048.87 4
 11 -1 7 4141.22 555.809 8
 11 -1 7 4690.52 1256.27 2
 12 -1 7 876.003 509.012 4
 12 1 7 470.3 199.437 8
 12 -1 7 895.719 266.387 7
 13 -1 7 5458.28 1266.69 4
 13 -1 7 6146.56 610.62 7
 14 -1 7 -112.124 335.779 4
 14 -1 7 142.599 180.751 7
 15 -1 7 5698.74 1355.6 4
 15 -1 7 8344.97 742.93 7
 16 -1 7 142.784 155.222 7
 17 -1 7 -35.5056 218.407 7
 18 -1 7 77.3001 134.131 6
 18 -1 7 -160.748 186.891 7
 19 -1 7 479.017 212.555 7
 19 -1 7 512.509 196.2 6
 20 -1 7 -119.622 142.149 6
 21 -1 7 31.2733 112.206 6
 22 -1 7 107.028 106.128 6
 23 -1 7 -160.37 121.492 6
 25 -2 -7 538.236 152.982 6
 24 -2 -7 17.7849 99.4676 6
 24 -2 -7 -53.9541 128.506 10
 23 -2 -7 297.772 154.97 6
 23 -2 -7 10.8531 135.559 10
 22 -2 -7 93.5589 134.337 10
 22 -2 -7 66.8548 134.102 6
 21 -2 -7 54.3198 129.3 6
 20 -2 -7 17.2296 128.329 6
 19 -2 -7 -103.597 181.527 6
 18 -2 -7 1699.93 332.317 6
 17 -2 -7 -37.316 137.297 6
 16 -2 -7 24003.9 2513.91 3
 16 -2 -7 32781.8 1353.85 6
 15 -2 -7 8576.1 1544.05 3
 15 -2 -7 10001.9 781.97 6
 14 2 -7 51943.2 3480.55 3
 14 -2 -7 45451.5 1543.22 6
 13 2 -7 7430.68 1280.82 3
 13 -2 -7 6685.66 595.086 6
 12 -2 -7 1185.22 256.351 6
 12 2 -7 1291.86 558.308 3
 11 2 -7 45.0073 214.986 3
 10 2 -7 15450.6 1762.4 3
 9 2 -7 697.677 408.071 3
 8 2 -7 1760.06 604.196 3
 8 2 -7 1780.41 591.265 1
 7 2 -7 5113.15 909.711 1
 7 2 -7 4574.09 906.444 3
 6 2 -7 91.8672 151.202 1
 6 2 -7 120.786 237.931 3
 5 2 -7 281.541 211.124 3
 5 2 -7 230.976 192.209 1
 4 2 -7 1755.45 510.538 1
 4 2 -7 1756.09 530.509 3
 3 2 -7 11451.3 1329.78 3
 3 2 -7 12953.5 1345.86 1
 -2 2 7 7337.6 943.489 2
 2 2 -7 6992.44 1083.96 3
 1 2 -7 6645.63 1035.81 3
 -1 2 7 6810.47 992.847 2
 0 -2 7 107.729 220.122 4
 0 2 7 62.5104 145.561 2
 1 2 7 1366.01 515.326 2
 1 -2 7 1405.07 497.423 4
 2 -2 7 304.66 251.377 4
 3 -2 7 -55.9658 227.979 4
 4 -2 7 497.701 280.943 4
 5 -2 7 19135.8 1808.57 4
 6 -2 7 24.3022 217.364 4
 6 -2 7 -30.166 139.118 2
 7 -2 7 25110.5 2608.06 2
 7 -2 7 25710.4 2279.39 4
 8 -2 7 7297.13 1409.13 2
 8 -2 7 7868.45 1367.46 4
 9 -2 7 3641.22 490.368 7
 9 -2 7 4573.34 1063.49 4
 10 -2 7 605.923 332.539 4
 10 -2 7 688.431 288.374 7
 11 -2 7 1243.08 572.529 4
 11 -2 7 1552.72 351.588 7
 12 -2 7 103.376 278.171 4
 12 -2 7 494.658 219.926 7
 13 -2 7 2251.1 861.367 4
 13 -2 7 2120.8 377.893 7
 14 -2 7 570.528 187.808 7
 15 -2 7 -283.431 241.08 7
 16 -2 7 -250.638 226.81 7
 17 -2 7 -205.266 181.848 7
 18 -2 7 393.247 158.728 6
 18 -2 7 168.839 144.528 7
 19 -2 7 215.676 131.362 6
 20 -2 7 89.3672 110.641 6
 21 -2 7 87.8074 99.0766 6
 22 -2 7 263.159 113.477 6
 23 -3 -7 27.6012 95.1955 10
 22 -3 -7 155.023 135.701 10
 22 -3 -7 168.612 132.755 6
 21 -3 -7 226.022 151.078 6
 21 -3 -7 141.68 131.267 10
 20 -3 -7 951.227 249.752 10
 20 -3 -7 984.166 243.171 6
 19 -3 -7 883.401 270.075 6
 18 -3 -7 526.117 204.069 6
 17 -3 -7 1789.85 345.585 6
 -16 3 7 -153.722 200.936 11
 16 -3 -7 160.602 135.494 6
 -15 3 7 1428.91 318.044 11
 15 -3 -7 1918.31 370.849 6
 -14 3 7 5952.46 651.664 11
 -13 3 7 3731.74 526.631 11
 -12 3 7 3376.01 486.045 11
 -11 3 7 6202.35 660.109 11
 -10 3 7 4538.06 560.604 11
 -9 3 7 2013.14 367.225 11
 -8 3 7 1656.92 330.232 11
 7 3 -7 5718.9 1140.06 1
 -7 3 7 5258.18 566.907 11
 -6 3 7 225.994 154.24 11
 6 3 -7 382.749 325.227 1
 5 3 -7 5477.03 1095.53 1
 4 3 -7 6009.56 1190.45 1
 3 3 -7 145.773 214.726 1
 -3 -3 7 356.81 250.92 4
 2 3 -7 4305.15 958.649 1
 -2 -3 7 4155.74 872.618 4
 -1 -3 7 480.956 336.752 4
 1 3 -7 206.272 269.049 1
 0 -3 7 1355.69 528.747 4
 1 -3 7 201.25 174.642 4
 2 -3 7 1208.93 481.29 4
 3 -3 7 4578.39 1011.42 4
 4 -3 7 1324.87 585.012 4
 4 3 7 2127.89 418.764 11
 5 -3 7 8388.6 1474.28 4
 5 3 7 2095.13 429.376 11
 6 -3 7 6685.56 1339.67 4
 7 -3 7 1931.73 357.14 7
 7 -3 7 1725.39 692.666 4
 8 -3 7 2491.47 856.344 4
 8 -3 7 2549.68 408.225 7
 9 -3 7 1983.24 786.53 4
 9 -3 7 1977.16 372.241 7
 10 -3 7 19694 2551.25 4
 10 -3 7 20153.1 1110.18 7
 11 -3 7 2355.09 402.175 7
 12 -3 7 3683.1 478.124 7
 13 -3 7 327.828 159.588 7
 14 -3 7 -176.166 197.822 7
 15 -3 7 85.785 140.38 6
 15 -3 7 -81.3539 169.393 7
 16 -3 7 30.3416 113.678 6
 17 -3 7 -198.165 161.866 6
 18 -3 7 128.215 110.121 6
 19 -3 7 -126.462 134.728 6
 -19 3 -7 -117.602 149.275 11
 20 -3 7 372.576 128.654 6
 -20 3 -7 51.5821 126.007 11
 21 -4 -7 273.531 129.038 10
 20 -4 -7 605.949 188.489 10
 19 -4 -7 6527.84 515.526 10
 -18 4 7 604.056 213 11
 18 -4 -7 382.407 184.989 10
 17 -4 -7 5240.6 513.028 10
 -17 4 7 2755.2 387.941 11
 -16 4 7 238.617 167.158 11
 16 -4 -7 232.5 165 10
 -15 4 7 261.248 164.172 11
 15 -4 -7 480.228 187.782 10
 -14 4 7 308.246 187.045 11
 14 -4 -7 925.553 251.133 10
 -13 4 7 45.6477 138.717 11
 13 -4 -7 266.066 135.342 10
 12 -4 -7 -32.7019 167.206 10
 -12 4 7 -64.675 152.846 11
 11 -4 -7 5732.68 590.351 10
 -11 4 7 3836.63 511.216 11
 -10 4 7 -161.064 221.226 11
 10 -4 -7 306.254 166.918 10
 -9 4 7 -20.4982 146.172 11
 -8 4 7 939.875 368.273 11
 7 4 -7 6854.06 689.165 5
 -7 4 7 4994.25 605.52 11
 -6 4 7 425.575 210.472 11
 6 4 -7 -47.4983 196.915 5
 -5 4 7 1171.1 318.974 11
 5 4 -7 1060.56 271.964 5
 5 4 -7 1720.84 739.043 1
 -4 4 7 411.136 229.597 11
 4 4 -7 342.825 205.363 5
 4 4 -7 331.516 399.738 1
 3 4 -7 379.79 381.39 1
 3 4 -7 248.674 211.7 5
 -3 4 7 625.006 261.854 11
 -2 4 7 649.373 300.476 11
 2 4 -7 195.81 185.43 5
 2 4 -7 176.542 343.602 1
 1 4 -7 762.855 255.72 5
 1 4 -7 862.836 510.035 1
 0 4 7 -174.85 269.153 11
 0 4 -7 -15.1175 160.774 5
 0 4 -7 -109.841 213.318 1
 -1 4 -7 367.732 418.005 1
 -1 4 -7 363.343 209.57 5
 -2 4 -7 15655.4 2224.47 1
 -2 4 -7 13705.5 911.139 5
 -3 4 -7 641.759 326.23 5
 -3 4 -7 470.222 438.394 1
 -4 4 -7 16654 997.121 5
 -4 4 -7 18533.7 2422.44 1
 -5 4 -7 2915.38 453.161 5
 -5 4 -7 2925.65 992.049 1
 -6 4 -7 654.226 241.169 5
 -7 4 -7 3822.36 504.156 5
 -8 4 -7 666.771 212.359 5
 -9 4 -7 27.6662 130.59 5
 -10 4 -7 600.674 217.916 5
 -11 4 -7 -17.4747 123.628 5
 -14 4 -7 31.9522 176.114 11
 -15 4 -7 334.676 222.631 11
 -16 4 -7 62.6041 142.911 11
 -17 4 -7 97.0824 160.962 11
 -18 4 -7 146.104 141.272 11
 -19 4 -7 -0.051 100.855 11
 -17 5 7 -361.499 164.711 11
 -15 5 7 283.267 149.135 11
 -14 5 7 416.127 187.256 11
 -13 5 7 133.128 148.613 11
 -12 5 7 791.338 248.204 11
 -11 5 7 373.831 202.057 11
 -10 5 7 430.192 216.042 11
 -9 5 7 401.686 244.69 11
 8 5 -7 5.56771 133.436 5
 -8 5 7 1967.56 395.135 11
 7 5 -7 1385.8 354.482 5
 -7 5 7 1365.84 366.213 11
 -6 5 7 823.779 303.616 11
 6 5 -7 906.699 302.3 5
 -5 5 7 -327.187 237.384 11
 5 5 -7 388.904 215.38 5
 4 5 -7 27.7234 148.679 5
 -4 5 7 -451.048 281.418 11
 -3 5 7 -249.536 260.504 11
 3 5 -7 11.1098 147.02 5
 2 5 -7 156.306 153.764 5
 -2 5 7 -176.922 230.694 11
 -1 5 7 364.197 177.629 11
 1 5 -7 -3.14854 197.702 5
 0 5 -7 227.649 156.701 5
 0 5 7 423.263 199.532 11
 -1 5 -7 -93.8542 170.357 5
 1 5 7 1540.65 342.811 11
 -2 5 -7 1303.02 308.283 5
 2 5 7 1715.83 364.835 11
 -3 5 -7 1034.64 280.137 5
 -4 5 -7 -136.215 218.968 5
 -5 5 -7 2276.85 388.044 5
 -6 5 -7 -51.8739 146.598 5
 -7 5 -7 249.558 222.394 11
 -7 5 -7 -149.281 183.954 5
 -8 5 -7 -45.1561 149.732 11
 -8 5 -7 -235.941 182.858 5
 -9 5 -7 3.73177 136.521 11
 -9 5 -7 -154.283 152.213 5
 -10 5 -7 12.0407 132.869 11
 -10 5 -7 -162.458 136.885 5
 -11 5 -7 221.256 176.103 11
 -12 5 -7 47.519 126.126 11
 -13 5 -7 105.536 140.193 11
 -14 5 -7 181.611 143.15 11
 -15 5 -7 27.1895 96.8027 11
 -12 6 7 388.967 116.264 11
 -11 6 7 -233.807 113.004 11
 -10 6 7 -228.554 124.657 11
 -9 6 7 -311.27 129.418 11
 -8 6 7 -179.512 129.957 11
 -7 6 7 -79.0822 118.594 11
 -6 6 7 115.102 111.953 11
 6 6 -7 452.008 189.545 5
 5 6 -7 234.066 146.367 5
 -5 6 7 124.769 115.079 11
 4 6 -7 525.761 182.778 5
 -4 6 7 246.11 143.694 11
 -3 6 7 459.382 171.125 11
 3 6 -7 114.569 127.622 5
 2 6 -7 252.051 162.557 5
 -2 6 7 894.044 204.318 11
 1 6 -7 791.048 217.356 5
 0 6 -7 652.629 199.912 5
 -1 6 -7 391.714 180.65 5
 -2 6 -7 419.729 178.279 5
 -3 6 -7 196.147 134.695 5
 -4 6 -7 147.594 119.022 5
 -5 6 -7 445.016 168.942 5
 -6 6 -7 390.972 143.163 5
 -7 6 -7 719.554 167.825 5
 24 0 -8 -277.938 188.748 6
 23 0 -8 -23.6354 156.717 6
 22 0 -8 31.4834 163.639 6
 21 0 -8 2221.8 404.056 6
 20 0 -8 2811.61 454.559 6
 19 0 -8 22282.2 1187.14 6
 18 0 -8 1445.03 328.253 6
 17 0 -8 1412.01 307.739 6
 17 0 -8 1115.01 556.53 3
 16 0 -8 1540.08 636.364 3
 16 0 -8 2234.1 384.449 6
 15 0 -8 -3.00251 165.394 6
 15 0 -8 18.1087 145.091 3
 14 0 -8 2889.69 794.983 3
 14 0 -8 2485.86 371.192 6
 13 0 -8 286.763 304.852 3
 12 0 -8 30029.5 2157.6 3
 11 0 -8 330.133 183.934 3
 10 0 -8 75081.2 3204.23 3
 9 0 -8 19275.9 1561.58 3
 8 0 -8 -0.72224 238.043 3
 7 0 -8 221806 4897.66 3
 6 0 -8 388239 6208.34 3
 5 0 -8 189.134 109.967 1
 5 0 -8 465.334 292.818 3
 4 0 -8 132575 3376.22 3
 4 0 -8 112623 2749.48 1
 3 0 -8 11785.4 989.117 3
 2 0 -8 71114.9 2393.02 3
 1 0 -8 113658 2946.18 3
 0 0 -8 16801.8 1110.1 3
 -1 0 -8 43768.4 1755.9 3
 -2 0 -8 278310 4361.15 3
 -3 0 -8 48893 1762.7 3
 3 0 8 53289 3238.79 2
 4 0 8 2364.4 758.718 2
 5 0 8 243340 7489.13 2
 5 0 8 245914 5403.95 4
 6 0 8 79288.9 4409.7 2
 6 0 8 83743.6 3317.89 4
 7 0 8 23563.5 2489.71 2
 7 0 8 23523.4 1869.22 4
 8 0 8 6332.74 1385.65 2
 8 0 8 6744.6 1059.82 4
 9 0 8 1426.18 554.839 4
 9 0 8 1325.41 674.262 2
 10 0 8 4652.25 1310.78 2
 10 0 8 4783.27 1010.57 4
 11 0 8 127.016 209.736 4
 11 0 8 188.355 153.474 8
 11 0 8 71.0388 217.736 2
 12 0 8 1355.89 332.797 8
 13 0 8 75.5461 157.16 7
 14 0 8 7370.5 679.748 7
 15 0 8 23958.2 1202.71 7
 16 0 8 425.511 248.767 7
 18 0 8 521.896 212.939 6
 19 0 8 192.302 152.574 6
 20 0 8 -47.1196 137.658 6
 21 0 8 -262.109 157.619 6
 25 -1 -8 811.262 190.567 6
 24 -1 -8 172.044 135.617 6
 23 -1 -8 -151.018 154.494 6
 22 -1 -8 170.785 136.501 10
 22 -1 -8 139.217 140.818 6
 21 -1 -8 58.5108 145.243 6
 21 1 -8 -89.201 198.978 6
 21 -1 -8 192.674 144.756 10
 20 -1 -8 -55.4042 182.783 6
 20 -1 -8 -44.9538 168.105 10
 20 1 -8 91.2224 170.73 6
 19 -1 -8 251.726 152.343 6
 19 1 -8 356.128 188.953 6
 18 -1 -8 3096.29 424.637 6
 18 1 -8 3069.02 459.152 6
 17 -1 -8 2112.88 347.248 6
 17 -1 -8 982.854 446.832 3
 17 1 -8 1937.25 358.117 6
 16 -1 -8 -135.815 190.444 6
 16 1 -8 -171.044 304.699 3
 16 -1 -8 -311.339 352.225 3
 16 1 -8 -37.4545 153.831 6
 15 1 -8 7225.52 1261.74 3
 15 -1 -8 5914.71 1114.06 3
 15 1 -8 7217.18 690.432 6
 15 -1 -8 7214.95 617.189 6
 14 -1 -8 478.558 183.093 6
 14 1 -8 501.947 224.639 6
 14 -1 -8 489.824 353.959 3
 14 1 -8 485.598 355.261 3
 13 -1 -8 297.752 146.646 6
 13 -1 -8 526.168 404.869 3
 13 1 -8 510.265 374.605 3
 12 1 -8 13670.8 1566.93 3
 12 -1 -8 15847.1 1744.92 3
 11 1 -8 11914.6 1420.09 3
 11 -1 -8 14717.3 1628.05 3
 10 -1 -8 909.01 510.018 3
 10 1 -8 462.546 310.915 3
 9 1 -8 3012.68 658 3
 9 -1 -8 2893.18 824.639 3
 8 -1 -8 455.607 442.13 3
 8 1 -8 256.934 241.161 3
 7 1 -8 65174.6 2762.63 1
 7 1 -8 68782.7 2958.19 3
 6 1 -8 88691.3 3236.97 1
 6 1 -8 91842.1 3312.91 3
 5 1 -8 10645.9 1112.35 3
 5 1 -8 10281.7 1079.08 1
 4 1 -8 9218.54 1013.67 3
 4 1 -8 8112.37 929.705 1
 3 1 -8 4496.34 713.612 3
 -2 1 8 9245.57 1222.48 2
 2 1 -8 9598.26 1034.19 3
 2 -1 -8 10405 1023.97 3
 -1 1 8 14387 1518.51 2
 1 1 -8 14523.5 1293.14 3
 1 -1 -8 16550.8 1212.43 3
 0 1 8 53463.2 2966.57 2
 0 1 -8 51258.9 2394.02 3
 0 -1 -8 57222.9 2121.09 3
 -1 1 -8 5061.52 777.318 3
 1 1 8 6726.11 1125.52 2
 -1 -1 -8 5196.69 589.846 3
 -2 1 -8 69404.5 2858.02 3
 2 1 8 74465.6 3802.99 2
 -2 -1 -8 68383.2 1923.24 3
 3 1 8 24960.2 2278.14 2
 4 -1 8 4386.3 772.728 4
 4 1 8 4354.4 1009.25 2
 5 -1 8 6936.53 1323.73 2
 5 1 8 5949.74 772.688 4
 5 1 8 6004.26 1217.03 2
 5 -1 8 6913.58 992.187 4
 6 -1 8 546.056 289.311 4
 6 1 8 476.607 248.081 4
 6 1 8 887.903 511.812 2
 6 -1 8 511.501 416.267 2
 7 -1 8 22245.5 2490.16 2
 7 1 8 21142.9 2497.75 2
 7 -1 8 23201.4 2030.02 4
 8 -1 8 4857.88 1208.05 2
 8 1 8 4255.52 1194.49 2
 8 -1 8 4711.28 940.721 4
 9 -1 8 11785.2 1936.56 2
 9 -1 8 12236 1641.36 4
 10 -1 8 49.3663 175.242 2
 10 -1 8 195.676 252.729 4
 10 -1 8 155.132 130.694 8
 11 -1 8 16.0123 223.211 4
 11 -1 8 -42.1624 200.863 2
 11 -1 8 70.2453 120.188 8
 11 1 8 120.521 122.126 8
 12 -1 8 -5.34382 259.542 4
 12 1 8 -24.0141 138.378 8
 12 -1 8 206.009 345.284 2
 12 -1 8 287.013 229.155 7
 13 -1 8 -74.0696 277.087 4
 13 -1 8 69.5607 178.882 7
 14 -1 8 -135.343 331.412 4
 14 -1 8 20.7453 153.061 7
 15 -1 8 397.357 226.561 7
 16 -1 8 76.6456 164.857 7
 17 -1 8 291.931 175.324 7
 18 -1 8 8.97934 117.01 6
 18 -1 8 -130.027 185.484 7
 19 -1 8 230.955 146.713 6
 19 -1 8 58.6273 165.788 7
 20 -1 8 -88.5799 125.524 6
 21 -1 8 258.608 137.205 6
 22 -1 8 -48.7177 105.052 6
 -25 2 8 -28.7157 74.3616 8
 24 -2 -8 -39.1224 108.921 10
 24 -2 -8 51.1564 96.7241 6
 23 -2 -8 52.9902 109.272 10
 23 -2 -8 261.869 145.829 6
 22 -2 -8 193.041 141.868 10
 22 -2 -8 334.859 170.439 6
 21 -2 -8 -69.666 158.076 10
 21 -2 -8 177.62 147.101 6
 20 -2 -8 209.335 150.962 10
 20 -2 -8 304.831 165.123 6
 19 -2 -8 -190.065 159.85 6
 18 -2 -8 -53.8109 173.194 6
 17 -2 -8 1184.64 282.85 6
 16 -2 -8 11240.3 813.788 6
 15 -2 -8 -97.2089 161.475 6
 15 -2 -8 586.963 497.212 3
 14 -2 -8 1694.48 335.294 6
 14 -2 -8 1847.95 822.16 3
 14 2 -8 1839.83 692.474 3
 13 2 -8 24770.4 2433 3
 13 -2 -8 20924.7 1059.25 6
 12 2 -8 44104.8 3188.7 3
 12 -2 -8 36756.5 1366.67 6
 11 2 -8 410.444 396.895 3
 10 2 -8 16516.6 1887.93 3
 9 2 -8 2290.45 715.367 3
 8 2 -8 837.086 395.202 1
 8 2 -8 762.87 400.847 3
 7 2 -8 9881.52 1310.39 1
 7 2 -8 8985.27 1331.84 3
 6 2 -8 10611.6 1359 1
 6 2 -8 10034.1 1325.64 3
 5 2 -8 5986.87 1010.35 3
 5 2 -8 6282.34 1023.64 1
 4 2 -8 8742.57 1201.66 3
 4 2 -8 9277.58 1228.56 1
 3 2 -8 26043.7 2091.82 3
 3 2 -8 27955.4 2072.9 1
 2 2 -8 19482 1812.64 3
 -1 2 8 74.7176 126.648 2
 1 2 -8 154.866 164.47 3
 0 2 8 10505.8 1407.03 2
 1 -2 8 6673.06 1029.71 4
 1 2 8 5567.82 1070.96 2
 2 -2 8 1338.24 480.963 4
 2 2 8 905.234 459.52 2
 3 -2 8 2887.49 691.758 4
 4 -2 8 1261.17 480.136 4
 5 -2 8 289.407 277.403 4
 6 -2 8 197.244 273.51 2
 6 -2 8 412.42 327.933 4
 7 -2 8 2362.76 870.21 2
 7 -2 8 2451.22 729.599 4
 8 2 8 22524.1 1077.56 9
 8 -2 8 22676.1 1119.08 8
 8 -2 8 27155.1 2896.67 2
 8 -2 8 26475.5 2510.51 4
 9 -2 8 16130.4 972.312 8
 9 -2 8 14975.2 903.864 7
 9 -2 8 16459 2140.13 4
 10 -2 8 766.851 554.332 4
 10 -2 8 1137.78 329.605 7
 11 -2 8 17479.2 1025.29 7
 11 -2 8 15896.6 2166.47 4
 12 -2 8 21245.4 1160.13 7
 12 -2 8 19449.7 2462.98 4
 13 -2 8 306.769 262.176 7
 14 -2 8 316.611 143.394 7
 15 -2 8 -190.471 220.891 7
 16 -2 8 225.943 166.005 7
 17 -2 8 -197.077 216.962 7
 18 -2 8 2.90588 106.599 6
 18 -2 8 -207.287 194.832 7
 19 -2 8 516.727 168.679 6
 20 -2 8 401.55 145.584 6
 21 -2 8 42.4768 88.1452 6
 22 -2 8 -118.75 94.1493 6
 23 -3 -8 90.3569 95.5359 10
 -23 3 8 18.6482 78.2209 8
 22 -3 -8 315.991 142.475 10
 22 -3 -8 400.53 164.64 6
 21 -3 -8 417.38 152.617 10
 21 -3 -8 519.764 182.37 6
 20 -3 -8 -75.2577 152.126 10
 20 -3 -8 58.1579 124.492 6
 19 -3 -8 160.005 144.309 10
 19 -3 -8 135.83 151.366 6
 18 -3 -8 2146.24 374.291 10
 18 -3 -8 2109.81 349.964 6
 17 -3 -8 549.32 256.057 10
 17 -3 -8 791.132 231.33 6
 16 -3 -8 913.92 263.406 6
 -15 3 8 240.532 148.372 11
 -14 3 8 26429.7 1315.29 11
 -13 3 8 410.884 213.809 11
 -12 3 8 25408.3 1282.85 11
 -11 3 8 3053.91 450.973 11
 -10 3 8 802.803 250.056 11
 9 -3 -8 2864.97 422.968 10
 -9 3 8 3274.3 461.235 11
 8 -3 -8 6884.08 606.457 10
 -8 3 8 8600.04 734.718 11
 7 -3 -8 1798.78 319.175 10
 7 3 -8 2514.02 774.758 1
 -7 3 8 2553.04 397.267 11
 -6 3 8 356.11 174.372 11
 6 3 -8 520.809 337.896 1
 -5 3 8 75.5524 132.164 11
 5 3 -8 165.536 197.901 1
 -4 3 8 -35.1596 121.784 11
 4 3 -8 -113.131 292.06 1
 -3 3 8 168.676 185.899 11
 3 3 -8 -106.941 254.247 1
 -3 -3 8 119.834 143.637 4
 -2 -3 8 255.611 281.304 4
 -2 3 8 965.209 328.009 11
 2 3 -8 164.461 220.332 1
 1 3 -8 5825.72 1146.06 1
 -1 -3 8 6248.72 1085.4 4
 0 3 8 32.7566 165.094 11
 0 -3 8 775.333 374.023 4
 1 3 8 294.756 162.307 11
 1 -3 8 364.012 325.888 4
 2 -3 8 1587.47 628.915 4
 2 3 8 300.621 177.687 11
 3 -3 8 379.228 332.65 4
 3 3 8 1966.62 419.716 11
 4 3 8 5610.35 553.123 9
 4 -3 8 7031.03 1337.07 4
 5 -3 8 407.875 366.274 4
 5 3 8 440.561 174.836 9
 6 3 8 7104.93 613.245 9
 6 -3 8 7211.33 1472.59 4
 7 3 8 7175.72 622.599 9
 7 -3 8 6501.78 624.228 7
 7 -3 8 6774.53 1389.31 4
 8 -3 8 17529.5 1018.84 7
 8 -3 8 18528.2 2344.27 4
 9 -3 8 14404.8 953.761 7
 9 -3 8 13930.1 2089.01 4
 10 -3 8 24558.4 1222.8 7
 11 -3 8 486.578 249.342 7
 -12 3 -8 2716.58 411.272 5
 12 -3 8 2521.4 409.09 7
 13 -3 8 -219.113 228.015 7
 14 -3 8 459.425 195.768 7
 15 -3 8 878.681 237.766 7
 16 -3 8 49.3834 123.15 6
 17 -3 8 -59.0528 117.689 6
 18 -3 8 177.148 127.769 6
 19 -3 8 100.559 100.79 6
 -19 3 -8 -179.386 152.912 11
 20 -3 8 -90.8737 117.399 6
 -20 3 -8 89.7783 116.897 11
 21 -4 -8 133.795 100.067 10
 20 -4 -8 934.107 190.803 10
 19 -4 -8 445.267 189.353 10
 18 -4 -8 3905.18 400.686 10
 -17 4 8 581.165 197.405 11
 17 -4 -8 430.33 194.823 10
 -16 4 8 128.935 138.096 11
 16 -4 -8 22.934 126.55 10
 -15 4 8 288.279 179.978 11
 15 -4 -8 -146.69 158.959 10
 -14 4 8 119.136 141.197 11
 14 -4 -8 76.9156 130.021 10
 -13 4 8 -34.2576 159.818 11
 13 -4 -8 -47.8023 169.572 10
 -12 4 8 356.644 209.178 11
 12 -4 -8 428.622 207.495 10
 -11 4 8 834.497 260.616 11
 11 -4 -8 503.216 203.7 10
 -10 4 8 280.922 196.63 11
 10 -4 -8 152.902 170.323 10
 -9 4 8 3971.18 508.35 11
 -8 4 8 1313.52 368.245 11
 -7 4 8 65.3522 157.916 11
 7 4 -8 -5.61951 154.046 5
 -6 4 8 499.804 253.991 11
 6 4 -8 16.5542 184.063 5
 6 4 -8 363.612 370.304 1
 -5 4 8 1116.26 329.283 11
 5 4 -8 1401.09 674.554 1
 5 4 -8 1027.6 269.344 5
 -4 4 8 306.021 234.666 11
 4 4 -8 106.551 173.217 5
 4 4 -8 131.571 191.868 1
 3 4 -8 170.988 296.697 1
 -3 4 8 43.3585 147.303 11
 3 4 -8 100.125 155.679 5
 -2 4 8 -494.154 283.053 11
 2 4 -8 347.229 225.557 5
 2 4 -8 226.321 301.408 1
 -1 4 8 -418.387 282.889 11
 1 4 -8 319.497 360.053 1
 1 4 -8 367.839 232.604 5
 0 4 -8 63.4915 233.964 1
 0 4 -8 236.956 172.495 5
 0 4 8 629.789 192.939 11
 -1 4 -8 1476.71 722.835 1
 -1 4 -8 984.037 283.181 5
 1 4 8 2363.2 429.931 11
 2 4 8 2848.75 475.326 11
 -2 4 -8 2839.25 432.699 5
 -2 4 -8 3212.84 1039.71 1
 3 4 8 1278.25 408.418 11
 -3 4 -8 2855.9 452.838 5
 -3 4 -8 2817.88 991.061 1
 4 4 8 10584 838.191 11
 -4 4 -8 470.154 265.878 5
 -5 4 -8 11422.6 886.856 5
 -6 4 -8 482.611 241.359 5
 -7 4 -8 4792.85 545.694 5
 -8 4 -8 297.626 185.628 5
 -9 4 -8 176.182 151.767 5
 -10 4 -8 140.085 122.35 5
 -11 4 -8 -103.914 152.903 5
 -14 4 -8 221.56 221.304 11
 -15 4 -8 498.614 260.074 11
 -16 4 -8 296.621 203.552 11
 -17 4 -8 168.419 165.737 11
 -18 4 -8 -31.4102 101.629 11
 -16 5 8 -260.965 134.376 11
 -13 5 8 -545.748 186.367 11
 -12 5 8 35.108 139.483 11
 -11 5 8 298.592 146.346 11
 -10 5 8 445.392 187.768 11
 -9 5 8 1637.8 336.691 11
 -8 5 8 -131.565 175.591 11
 8 5 -8 1792.23 339.067 5
 7 5 -8 208.49 215.527 5
 -6 5 8 2127.89 348.943 11
 6 5 -8 32.8215 128.444 5
 -5 5 8 -63.4137 163.349 11
 5 5 -8 2601.23 416.337 5
 4 5 -8 540.118 275.963 5
 -4 5 8 -595.175 228.497 11
 3 5 -8 -33.399 163.4 5
 -3 5 8 358.943 164.288 11
 2 5 -8 417.854 202.947 5
 -2 5 8 91.6306 142.278 11
 1 5 -8 145.408 171.988 5
 -1 5 8 251.426 179.262 11
 0 5 -8 -108.72 191.468 5
 0 5 8 2438.8 412.71 11
 -1 5 -8 2578.31 421.468 5
 1 5 8 1485.38 343.614 11
 -2 5 -8 53.6987 177.423 5
 2 5 8 1017.32 299.149 11
 -3 5 -8 353.293 147.027 5
 -4 5 -8 4145.18 499.963 5
 -5 5 -8 922.454 258.115 5
 -6 5 -8 1941.87 348.675 5
 -7 5 -8 1014.98 331.995 11
 -7 5 -8 966.809 238.311 5
 -8 5 -8 792.577 289.267 11
 -8 5 -8 -302.386 185.374 5
 -9 5 -8 63.7196 146.473 11
 -9 5 -8 -155.962 152.868 5
 -10 5 -8 19.6656 131.41 11
 -10 5 -8 -209.423 139.139 5
 -11 5 -8 119.084 159.381 11
 -12 5 -8 83.869 134.985 11
 -13 5 -8 814.233 236.015 11
 -14 5 -8 1191.09 249.897 11
 -15 5 -8 322.048 147.721 11
 -11 6 8 8.8667 68.2395 11
 -10 6 8 107.364 93.8231 11
 -9 6 8 173.451 107.739 11
 -8 6 8 24.8326 89.4619 11
 -7 6 8 188.377 117.46 11
 6 6 -8 504.97 180.674 5
 -6 6 8 187.133 122.241 11
 5 6 -8 302.589 162.175 5
 -5 6 8 388.34 147.838 11
 -4 6 8 537.028 167.982 11
 4 6 -8 329.083 147.581 5
 3 6 -8 211.295 124.276 5
 -3 6 8 761.029 194.587 11
 -2 6 8 514.995 168.548 11
 2 6 -8 209.027 142.589 5
 1 6 -8 528.108 192.227 5
 0 6 -8 789.225 216.783 5
 -1 6 -8 474.636 177.395 5
 -2 6 -8 287.465 144.1 5
 -3 6 -8 376.499 156.536 5
 -4 6 -8 397.849 157.293 5
 -5 6 -8 253.034 128.459 5
 -6 6 -8 226.89 116.237 5
 -24 0 9 -2.02079 91.8583 8
 23 0 -9 -170.937 180.33 6
 22 0 -9 -210.69 184.695 6
 21 0 -9 -51.7626 168.19 6
 20 0 -9 -68.1818 200.845 6
 19 0 -9 -58.505 169.586 6
 18 0 -9 19.5692 166.411 6
 17 0 -9 68.9341 213.144 3
 17 0 -9 -218.024 211.496 6
 16 0 -9 -91.9915 237.181 3
 16 0 -9 -203.356 242.542 6
 15 0 -9 -84.1324 183.586 6
 15 0 -9 111.881 238.476 3
 14 0 -9 26.8596 161.487 3
 14 0 -9 -53.855 169.734 6
 13 0 -9 224.553 306.637 3
 13 0 -9 -18.0915 121.422 6
 12 0 -9 139.266 201.014 3
 11 0 -9 -201.996 257.682 3
 10 0 -9 -128.354 315.664 3
 9 0 -9 -221.267 341.546 3
 8 0 -9 -127.694 295.421 3
 7 0 -9 -162.729 276.971 3
 6 0 -9 -192.027 301.793 3
 5 0 -9 -172.177 250.104 3
 5 0 -9 11.7959 61.1553 1
 4 0 -9 63.4561 139.991 3
 4 0 -9 -1.6428 84.1391 1
 3 0 -9 157.888 234.798 3
 2 0 -9 63.9159 162.218 3
 1 0 -9 18.8412 141.169 3
 0 0 -9 39.0864 112.932 3
 -1 0 -9 -40.5137 150.213 3
 -2 0 -9 24.9964 96.8564 3
 -3 0 -9 -3.37248 82.6598 3
 3 0 9 -2.1999 226.883 2
 4 0 9 -37.0557 259.291 2
 5 0 9 30.9842 212.163 2
 5 0 9 160.198 265.731 4
 6 0 9 0.68876 280.541 2
 6 0 9 153.752 253.389 4
 7 0 9 34.6719 216.319 2
 7 0 9 -47.9786 273.516 4
 8 0 9 33.2936 254.405 4
 8 0 9 29.8094 209.945 2
 9 0 9 58.6876 231.93 2
 9 0 9 94.8262 210.539 4
 10 0 9 115.264 115.213 8
 10 0 9 -141.046 196.994 4
 10 0 9 -35.9077 268.319 2
 11 0 9 -87.8193 107.629 8
 11 0 9 -75.0798 333.989 2
 12 0 9 14.1643 124.644 8
 13 0 9 21.359 173.809 7
 14 0 9 82.5124 149.193 7
 15 0 9 75.4463 193.142 7
 16 0 9 -8.43731 152.616 7
 18 0 9 130.426 158.507 6
 19 0 9 113.944 143.856 6
 20 0 9 -56.1974 110.254 6
 -25 1 9 -89.4021 86.6587 8
 24 -1 -9 554.5 184.189 6
 23 -1 -9 -49.3174 119.422 6
 22 -1 -9 301.12 165.794 10
 22 -1 -9 728.322 211.954 6
 21 -1 -9 395.301 187.207 6
 21 -1 -9 134.689 129.791 10
 20 -1 -9 -20.9894 146.272 10
 20 1 -9 -212.996 217.668 6
 20 -1 -9 41.7138 134.316 6
 19 1 -9 1055.79 259.108 6
 19 -1 -9 1276.2 310.446 10
 19 -1 -9 1382.49 297.789 6
 18 -1 -9 698.971 274.908 10
 18 -1 -9 406.832 151.795 6
 18 1 -9 431.72 180.847 6
 17 -1 -9 9280.24 804.281 10
 17 1 -9 9718.64 804.635 6
 17 -1 -9 9597.84 744.437 6
 16 -1 -9 -10.7396 271.654 3
 16 -1 -9 572.412 254.766 10
 16 -1 -9 295.797 177.093 6
 16 1 -9 287.904 243.521 3
 16 1 -9 428.631 200.471 6
 15 -1 -9 1290.34 245.568 6
 15 -1 -9 1260.73 501.78 3
 15 1 -9 1260.65 303.151 6
 15 1 -9 1219.6 538.989 3
 14 -1 -9 -149.135 206.565 6
 14 1 -9 -70.0644 262.963 3
 14 -1 -9 23.3543 168.236 3
 14 1 -9 -31.1664 188.366 6
 13 -1 -9 615.55 206.267 6
 13 -1 -9 574.534 395.742 3
 13 1 -9 727.994 395.623 3
 13 1 -9 853.435 272.771 6
 12 1 -9 2177.17 646.558 3
 12 -1 -9 2251.4 697.972 3
 12 -1 -9 2041 316.333 6
 11 1 -9 7861.28 1216.38 3
 11 -1 -9 8866.38 1289.8 3
 10 -1 -9 204.13 340.259 3
 10 1 -9 -17.415 136.693 3
 9 1 -9 3943.57 810.813 3
 9 -1 -9 4604.29 938.438 3
 8 1 -9 4337.81 799.038 3
 8 -1 -9 4401.01 914.075 3
 7 1 -9 1127.2 404.155 1
 7 -1 -9 1265.42 525.514 3
 7 1 -9 1236.7 423.7 3
 6 -1 -9 893.892 451.382 3
 6 1 -9 833.407 358.968 3
 6 1 -9 614.626 278.523 1
 5 1 -9 637.45 271.015 1
 5 -1 -9 1117.36 443.214 3
 5 1 -9 934.054 341.168 3
 4 1 -9 43259.7 2339.26 3
 4 1 -9 39269.6 2139.14 1
 4 -1 -9 43675.3 2347.76 3
 3 1 -9 3682.63 699.573 3
 3 -1 -9 4306.94 709.167 3
 -2 1 9 47322.5 2934.88 2
 2 1 -9 47221.2 2424.74 3
 2 -1 -9 52437.7 2304.19 3
 -1 1 9 3158.74 767.726 2
 1 1 -9 2793.39 592.586 3
 1 -1 -9 3279.8 555.782 3
 0 1 -9 3468.05 654.533 3
 0 -1 -9 3504.26 525.834 3
 0 1 9 3625.57 848.227 2
 -1 1 -9 45954.2 2370.26 3
 1 1 9 51465.8 3344.86 2
 -1 -1 -9 45121.2 1811.77 3
 2 1 9 33159.3 2720.61 2
 -2 1 -9 29994.3 1961.78 3
 3 1 9 17428.9 2043.19 2
 4 -1 9 73288.4 3318.83 4
 4 1 9 66948.4 4162.59 2
 5 -1 9 24021.9 2541.64 2
 5 1 9 20799.1 1559 4
 5 1 9 23588.7 2568.33 2
 5 -1 9 25567.8 2039.8 4
 6 -1 9 933.592 402.356 4
 6 1 9 782.268 540.94 2
 6 -1 9 977.834 599.917 2
 7 -1 9 13719.5 2085.33 2
 7 1 9 12828.3 2043.94 2
 7 -1 9 14089 1687.46 4
 8 -1 9 23446.2 2766.42 2
 8 1 9 22705.8 2819.47 2
 8 -1 9 22845 2160.69 4
 9 -1 9 107.434 235.053 4
 9 -1 9 16.3334 93.263 8
 9 1 9 -29.7559 299.921 2
 9 -1 9 80.2711 258.276 2
 10 -1 9 -24.4152 197.402 2
 10 -1 9 32.8657 284.638 4
 10 -1 9 84.1818 123.777 8
 10 1 9 39.8962 132.13 8
 11 -1 9 7751.12 758.913 8
 11 1 9 8584.79 742.128 8
 11 -1 9 9039.77 1944.98 2
 11 -1 9 7174.76 1395.87 4
 12 -1 9 468.518 337.675 4
 12 -1 9 558.076 578.385 2
 12 -1 9 681.758 252.759 8
 12 -1 9 1196.61 326.683 7
 12 1 9 821.508 251.351 8
 13 -1 9 1046.12 625.855 4
 13 -1 9 1684.65 370.959 7
 14 -1 9 12041.9 887.972 7
 15 -1 9 121.697 173.08 7
 16 -1 9 644.019 253.24 7
 17 -1 9 2529.8 406.589 7
 18 -1 9 1605.8 333.188 7
 18 -1 9 2165.02 351.027 6
 19 -1 9 986.231 233.212 6
 19 -1 9 416.308 166.374 7
 20 -1 9 275.9 139.023 6
 21 -1 9 4.85639 96.671 6
 22 -1 9 -147.829 122.707 6
 -25 2 9 -56.9745 83.1879 8
 24 -2 -9 70.1851 114.832 10
 -24 2 9 -91.869 87.4421 8
 23 -2 -9 143.888 114.73 10
 23 -2 -9 423.177 150.277 6
 22 -2 -9 22.3856 123.154 10
 22 -2 -9 -113.092 137.659 6
 21 -2 -9 -196.112 184.32 10
 21 -2 -9 29.0288 127.705 6
 20 -2 -9 189.476 169.791 10
 20 -2 -9 192.568 163.412 6
 19 -2 -9 112.719 153.429 10
 19 -2 -9 -90.6593 167.948 6
 18 -2 -9 1801.7 373.494 10
 18 -2 -9 1773.18 339.163 6
 17 -2 -9 298.096 161.297 6
 17 -2 -9 439.848 223.466 10
 16 -2 -9 4659.34 516.089 6
 15 -2 -9 1269.95 618.994 3
 15 -2 -9 813.181 186.629 6
 15 2 -9 1123.6 595.548 3
 14 -2 -9 1878.44 806.883 3
 14 2 -9 3033.86 908.708 3
 14 -2 -9 2682.43 384.878 6
 13 -2 -9 -28.4747 139.371 6
 13 -2 -9 364.862 473.138 3
 13 2 -9 -28.7617 185.815 3
 12 2 -9 18629.7 2151.41 3
 12 -2 -9 15173.2 1995.1 3
 12 -2 -9 15300.5 921.273 6
 11 2 -9 3819.21 983.449 3
 11 -2 -9 3107.94 426.186 6
 10 -2 -9 11216.1 755.607 10
 10 2 -9 13041.4 1732.93 3
 9 2 -9 3141.46 860.769 3
 8 2 -9 11.0086 162.867 1
 8 2 -9 65.4482 202.27 3
 7 2 -9 1249.64 492.331 1
 7 2 -9 1439.03 582.477 3
 6 2 -9 944.18 432.188 3
 6 2 -9 943.789 455.803 1
 5 2 -9 -59.7019 190.616 1
 5 2 -9 20.8032 176.505 3
 4 2 -9 1484.42 533.572 1
 4 2 -9 1804.23 580.97 3
 3 2 -9 664.944 334.58 1
 3 2 -9 1047.57 444.955 3
 2 2 -9 8607.02 1262.94 3
 -1 2 9 1977.58 607.272 2
 1 2 -9 2037.38 633.193 3
 0 2 9 820.273 431.437 2
 1 2 9 9763.28 1521.44 2
 1 -2 9 12362.8 1427.04 4
 2 2 9 4364.18 1065.84 2
 2 -2 9 5401.58 982.993 4
 3 -2 9 423.136 329.958 4
 3 2 9 272.892 330.362 2
 4 -2 9 10084.1 1384.38 4
 5 -2 9 341.887 256.972 4
 5 -2 9 58.5227 197.864 2
 6 -2 9 1880.46 662.135 4
 6 -2 9 2086.3 847.213 2
 6 2 9 1731.84 311.14 9
 7 -2 9 313.757 405.363 2
 7 2 9 454.79 190.229 9
 7 -2 9 408.103 176.546 8
 7 -2 9 345.993 342.337 4
 8 -2 9 2718.14 848.354 4
 8 2 9 2791.95 396.322 9
 8 -2 9 2543.27 395.316 8
 8 -2 9 2546.52 954.759 2
 9 -2 9 12631 921.57 8
 9 -2 9 15943.9 2204.57 4
 10 -2 9 49776.7 1686.86 7
 10 -2 9 47225.8 3731 4
 11 -2 9 5733.03 659.277 7
 11 -2 9 3981.46 1150.9 4
 12 -2 9 50019.2 1790.83 7
 13 -2 9 393.913 272.287 7
 14 -2 9 7.84099 147.336 7
 15 -2 9 -3.46353 179.45 7
 16 -2 9 -347.911 238.679 7
 17 -2 9 54.2185 136.481 7
 18 -2 9 8.40986 103.18 6
 18 -2 9 -239.994 185.647 7
 19 -2 9 -85.1902 119.95 6
 20 -2 9 66.4212 89.9358 6
 21 -2 9 -16.382 84.9808 6
 23 -3 -9 56.812 83.6373 10
 -23 3 9 49.9022 69.232 8
 22 -3 -9 38.2787 93.6361 10
 -22 3 9 -37.3029 90.591 8
 21 -3 -9 -55.0637 100.767 10
 -21 3 9 -81.1899 103.382 8
 20 -3 -9 -11.7679 121.474 10
 20 -3 -9 -14.3482 137.274 6
 19 -3 -9 -114.07 158.015 10
 19 -3 -9 -83.8208 162.654 6
 18 -3 -9 367.292 181.22 10
 18 -3 -9 392.588 163.04 6
 17 -3 -9 613.776 234.48 10
 17 -3 -9 697.328 226.622 6
 16 -3 -9 4330.45 526.196 10
 16 -3 -9 4003.26 467.249 6
 -15 3 9 103.84 161.02 11
 15 -3 -9 -46.4892 184.067 10
 14 -3 -9 24145.5 1214.17 10
 -14 3 9 24908.8 1225.07 11
 -13 3 9 284.253 178.508 11
 13 -3 -9 724.279 279.454 10
 -12 3 9 -41.9808 196.999 11
 12 -3 -9 208.23 163.656 10
 -11 3 9 -215.733 188.798 11
 11 -3 -9 217.303 190.124 10
 10 -3 -9 9377.74 748.708 10
 -10 3 9 10854 836.919 11
 9 -3 -9 2903.02 422.058 10
 -9 3 9 3825.28 496.443 11
 8 -3 -9 2051.24 352.354 10
 8 3 -9 2769.42 868.685 1
 -8 3 9 2502.82 404.694 11
 -7 3 9 17.5401 116.298 11
 7 -3 -9 -76.7617 120.381 10
 7 3 -9 -37.7798 148.674 1
 -6 3 9 275.297 189.352 11
 6 3 -9 172.762 252.257 1
 6 -3 -9 152.085 137.723 10
 5 3 -9 5806.27 1225.7 1
 -5 3 9 5306.31 552.369 11
 5 3 -9 3809.89 470.805 5
 -4 3 9 886.87 280.663 11
 4 3 -9 484.237 317.011 1
 4 3 -9 285.541 172.586 5
 -3 3 9 1757.49 399.324 9
 3 3 -9 1621.6 343.537 5
 3 3 -9 2424.33 778.717 1
 -3 -3 9 2042.48 700.416 4
 -3 3 9 1657.4 321.741 11
 -2 -3 9 484.057 322.965 4
 -2 3 9 300.334 157.82 11
 -2 3 9 519.531 238.823 9
 2 3 -9 781.823 250.193 5
 2 3 -9 581.907 398.07 1
 -1 3 9 1038.2 234.391 11
 -1 3 9 1760.53 385.091 9
 1 3 -9 2532.63 787.237 1
 -1 -3 9 2221.1 702.298 4
 0 3 9 1331.01 318.266 9
 0 -3 9 1328.6 554.903 4
 0 3 9 375.565 151.954 11
 1 -3 9 63.5461 217.425 4
 1 3 9 230.86 159.151 9
 1 3 9 109.036 153.063 11
 2 3 9 172.219 157.53 9
 2 -3 9 121.079 316.662 4
 2 3 9 143.212 198.322 11
 3 -3 9 201.78 301.244 4
 3 3 9 -77.7918 163.049 9
 4 3 9 4255.31 494.932 9
 4 -3 9 4965.17 1170.19 4
 5 -3 9 792.472 568.897 4
 5 3 9 661.701 208.617 9
 5 3 9 1375.84 428.592 11
 6 3 9 4039.8 477.457 9
 6 -3 9 3138.33 431.303 7
 6 -3 9 3670.75 1118 4
 7 3 9 14865.7 905.454 9
 7 -3 9 12689.8 854.74 7
 7 -3 9 13578.4 2071.05 4
 8 -3 9 772.269 473.496 4
 8 -3 9 1255.89 358.931 7
 9 -3 9 1097.57 355.211 7
 10 -3 9 10577.2 825.461 7
 11 -3 9 619.045 258.052 7
 -12 3 -9 213.12 201.537 5
 12 -3 9 109.378 202.432 7
 13 -3 9 -145.571 177.591 7
 14 -3 9 1544.09 311.235 7
 15 -3 9 109.174 150.369 7
 16 -3 9 1025.32 251.461 6
 17 -3 9 73.4262 113.416 6
 18 -3 9 51.9569 114.62 6
 19 -3 9 -27.6862 105.948 6
 -19 3 -9 100.857 131.237 11
 -20 3 -9 23.0055 112.617 11
 20 -4 -9 -31.163 91.8484 10
 19 -4 -9 -43.3251 109.995 10
 18 -4 -9 132.692 149.376 10
 -17 4 9 45.4841 113.03 11
 17 -4 -9 370.939 173.506 10
 -16 4 9 426.699 154.098 11
 16 -4 -9 634.046 203.844 10
 -15 4 9 557.205 212.648 11
 15 -4 -9 256.15 161.139 10
 -14 4 9 424.466 207.903 11
 14 -4 -9 314.041 177.735 10
 -13 4 9 238.253 201.211 11
 13 -4 -9 -48.0542 125.433 10
 -12 4 9 409.445 221.975 11
 12 -4 -9 59.9251 133.289 10
 -11 4 9 579.808 224.148 11
 11 -4 -9 171.667 124.929 10
 -10 4 9 886.72 288.871 11
 10 -4 -9 727.673 235.279 10
 -9 4 9 788.326 309.183 11
 -8 4 9 7046.14 695.457 11
 7 4 -9 2172.05 410.134 5
 -7 4 9 2488.93 486.764 9
 -7 4 9 3691.52 532.665 11
 -6 4 9 4529.32 549.375 11
 -6 4 9 4790.75 662.485 9
 6 4 -9 3783.11 533.902 5
 -5 4 9 276.153 183.273 11
 -5 4 9 482.42 212.564 9
 5 4 -9 716.964 287.247 5
 -4 4 9 -129.301 253.787 11
 4 4 -9 747.124 271.542 5
 3 4 -9 -57.9205 272.015 1
 3 4 -9 -14.6821 124.23 5
 2 4 -9 25.9205 145.444 5
 2 4 -9 137.225 237.207 1
 -2 4 9 -247.187 244.388 11
 -1 4 9 -48.0882 174.691 11
 1 4 -9 312.649 375.372 1
 1 4 -9 513.846 222.641 5
 0 4 -9 69.2767 169.352 1
 0 4 -9 151.496 184.317 5
 0 4 9 57.0049 171.964 11
 1 4 9 1656.95 359.521 11
 -1 4 -9 6.77972 134.215 5
 -2 4 -9 1606.36 359.992 5
 2 4 9 6985.57 721.758 11
 -3 4 -9 8703.53 758.978 5
 3 4 9 2862.67 537.172 11
 4 4 9 510.078 294.657 11
 -4 4 -9 454.494 252.531 5
 -5 4 -9 149.938 188.722 5
 -6 4 -9 6581.64 658.282 5
 -7 4 -9 6118.71 639.778 5
 -8 4 -9 166.562 181.362 5
 -9 4 -9 2723.45 412.336 5
 -10 4 -9 2364.44 362.152 5
 -11 4 -9 90.9863 121.784 5
 -12 4 -9 686.448 208.047 5
 -14 4 -9 1517.19 373.11 11
 -15 4 -9 926.866 301.686 11
 -16 4 -9 2008.33 374.159 11
 -17 4 -9 123.192 135.726 11
 -18 4 -9 141.355 125.16 11
 -16 5 9 -137.853 112.509 11
 -15 5 9 -284.156 136.954 11
 -11 5 9 -592.25 199.08 11
 -9 5 9 -314.278 175.427 11
 -8 5 9 -188.597 228.62 11
 -7 5 9 -632.471 221.481 11
 7 5 -9 477.646 214.658 5
 6 5 -9 39.9487 132.134 5
 -6 5 9 -194.008 208.897 11
 5 5 -9 235.536 190.044 5
 -5 5 9 12.0522 157.477 11
 4 5 -9 218.137 171.883 5
 -4 5 9 41.4119 159.324 11
 -3 5 9 171.287 160.076 11
 3 5 -9 223.87 188.036 5
 -2 5 9 457.661 212.445 11
 2 5 -9 353.326 184.802 5
 1 5 -9 85.7201 141.489 5
 -1 5 9 366.653 223.468 11
 0 5 9 475.209 262.752 11
 0 5 -9 -285.839 236.475 5
 1 5 9 735.646 269.813 11
 -1 5 -9 -294.443 255.818 5
 2 5 9 590.881 225.474 11
 -2 5 -9 -308.015 255.802 5
 -3 5 -9 36.7902 175.371 5
 -4 5 -9 -146.018 199.459 5
 -5 5 -9 452.016 196.67 5
 -6 5 -9 -184.287 188.815 5
 -7 5 -9 -125.169 164.536 5
 -8 5 -9 236.282 177.769 11
 -8 5 -9 19.1832 121.992 5
 -9 5 -9 7.7928 123.823 11
 -9 5 -9 -24.76 135.379 5
 -10 5 -9 109.517 144.29 11
 -10 5 -9 -210.233 127.74 5
 -11 5 -9 -13.9107 112.504 11
 -12 5 -9 141.658 130.678 11
 -13 5 -9 61.9095 105.457 11
 -14 5 -9 219.574 128.137 11
 -10 6 9 380.882 120.109 11
 -9 6 9 286.972 117.062 11
 -8 6 9 310.51 126.609 11
 -7 6 9 476.75 154.728 11
 -6 6 9 671.863 173.872 11
 5 6 -9 334.466 151.035 5
 -5 6 9 784.415 194.916 11
 4 6 -9 232.687 125.946 5
 -4 6 9 765.544 177.188 11
 3 6 -9 46.0587 90.1523 5
 -3 6 9 475.169 153.005 11
 2 6 -9 331.569 146.858 5
 -2 6 9 688.424 170.893 11
 1 6 -9 389.073 162.462 5
 0 6 -9 522.49 176.487 5
 -1 6 -9 352.507 151.829 5
 -2 6 -9 339.846 143.247 5
 -3 6 -9 284.811 134.014 5
 -4 6 -9 211.514 114.932 5
 -5 6 -9 284.566 119.385 5
 -24 0 10 167.492 138.142 8
 -23 0 10 152.745 126.165 8
 22 0 -10 17.7783 138.458 6
 21 0 -10 4874.17 532.445 6
 20 0 -10 2272.52 407.113 6
 19 0 -10 -51.3225 171.795 6
 18 0 -10 -143.448 231.739 6
 17 0 -10 -69.9003 182.173 6
 16 0 -10 388.14 351.51 3
 16 0 -10 -68.9771 189.563 6
 15 0 -10 258.029 295.012 3
 15 0 -10 191.68 147.159 6
 14 0 -10 5799.34 1138.31 3
 14 0 -10 5090.88 564.632 6
 13 0 -10 2745.08 771.053 3
 13 0 -10 2370.29 370.845 6
 12 0 -10 8498.31 1264.65 3
 12 0 -10 6600.06 600.652 6
 11 0 -10 10953.5 1383.34 3
 10 0 -10 355.387 314.457 3
 9 0 -10 642.182 318.758 3
 8 0 -10 195.697 173.69 3
 7 0 -10 9360.43 1135.17 3
 6 0 -10 150.119 243.088 3
 5 0 -10 12810 1264.18 3
 4 0 -10 39520 2157.79 3
 4 0 -10 33207.5 1668.59 1
 3 0 -10 8216.51 964.936 3
 2 0 -10 5813.27 790.248 3
 1 0 -10 2253.62 471.093 3
 0 0 -10 1858.31 409.618 3
 -1 0 -10 12185.7 1097.58 3
 2 0 10 5239.86 1141.02 2
 -2 0 -10 4772.45 675.891 3
 3 0 10 10858 1654.83 2
 4 0 10 29574.2 2871.13 2
 5 0 10 48103.3 2730.6 4
 5 0 10 43680 3597.29 2
 6 0 10 86783.8 5217.35 2
 6 0 10 90879.6 3937.63 4
 7 0 10 20788.1 2607.21 2
 7 0 10 21018 1972.67 4
 8 0 10 863.14 439.875 4
 8 0 10 613.064 544.938 2
 8 0 10 617.643 207.302 8
 9 0 10 4268.96 515.929 8
 9 0 10 4341.71 1297.23 2
 9 0 10 4082.16 972.504 4
 10 0 10 8327.42 775.262 8
 10 0 10 9383.57 2020.93 2
 10 0 10 9093.84 1534.71 4
 11 0 10 384.343 391.303 2
 11 0 10 273.387 198.99 8
 12 0 10 2091.2 411.446 8
 13 0 10 416.852 224.856 7
 14 0 10 1048.27 284.342 7
 15 0 10 470.504 231.735 7
 16 0 10 8959.03 716.719 7
 18 0 10 554.181 196.9 6
 19 0 10 115.382 123.457 6
 -25 1 10 96.028 108.457 8
 -24 1 10 -14.0055 84.1969 8
 23 -1 -10 1262.22 253.29 6
 22 -1 -10 102.037 154.8 10
 22 -1 -10 283.963 174.677 6
 21 -1 -10 1136.23 267.127 6
 21 -1 -10 719.151 223.321 10
 20 -1 -10 816.96 253.055 10
 20 -1 -10 1126.27 263.822 6
 19 -1 -10 3742.45 477.984 10
 19 -1 -10 3909.28 493.987 6
 18 -1 -10 531.085 228.235 10
 18 -1 -10 512.608 200.876 6
 17 -1 -10 1855.18 379.947 10
 17 -1 -10 1767.44 340.104 6
 16 -1 -10 355.07 212.795 3
 16 -1 -10 776.831 265.791 10
 16 -1 -10 737.982 212.071 6
 16 1 -10 723.238 235.78 6
 16 1 -10 836.578 494.518 3
 15 -1 -10 3922.45 495.538 10
 15 1 -10 4133.93 1041.85 3
 15 -1 -10 3169.43 890.15 3
 15 1 -10 3545.83 520.777 6
 15 -1 -10 4220.68 487.965 6
 14 -1 -10 348.589 151.827 10
 14 -1 -10 437.968 302.034 3
 14 1 -10 459.169 204.846 6
 14 1 -10 374.886 326.031 3
 14 -1 -10 416.917 138.768 6
 13 -1 -10 1030.67 238.863 10
 13 -1 -10 835.737 396.778 3
 13 -1 -10 1085.87 252.839 6
 13 1 -10 1028.41 487.108 3
 12 -1 -10 285.546 159.278 10
 12 -1 -10 279.161 258.4 3
 12 1 -10 390.494 270.428 3
 12 -1 -10 439.766 194.457 6
 11 -1 -10 689.487 205.177 10
 11 -1 -10 858.378 406.383 3
 11 1 -10 786.614 387.697 3
 11 -1 -10 809.66 212.353 6
 10 1 -10 2576.26 712.771 3
 10 -1 -10 2482.53 717.95 3
 9 -1 -10 214.676 288.614 3
 9 1 -10 40.2396 169.596 3
 8 1 -10 10436 1297.7 3
 8 -1 -10 10006.8 1307.29 3
 7 1 -10 6628.12 951.72 1
 7 1 -10 7477.02 1088.06 3
 7 -1 -10 8052.52 1159.87 3
 6 -1 -10 346.477 352.514 3
 6 1 -10 379.238 255.317 1
 6 1 -10 232.495 144.217 3
 5 1 -10 717.597 327.027 1
 5 -1 -10 918.538 396.767 3
 5 1 -10 846.897 351.753 3
 4 -1 -10 75.6126 173.344 3
 4 1 -10 -139.737 255.65 3
 4 1 -10 -58.233 176.839 1
 3 1 -10 12048.2 1310.11 3
 -3 1 10 10523 1461.37 2
 3 -1 -10 11262.3 1165.36 3
 2 -1 -10 1174.43 338.227 3
 2 1 -10 1425.19 458.208 3
 -2 1 10 1144.18 510.114 2
 -1 1 10 6722.93 1205.17 2
 1 1 -10 6432.62 972.632 3
 1 -1 -10 6457.61 784.632 3
 0 1 -10 12739.4 1326.78 3
 0 1 10 13736.4 1813.52 2
 0 -1 -10 12335.6 1033.68 3
 -1 1 -10 11461.5 1260.66 3
 1 1 10 12637 1772.69 2
 -2 1 -10 12287.7 1348.36 3
 2 1 10 13185.9 1835.7 2
 3 1 10 3266.41 956.504 2
 4 -1 10 46898.1 3733.54 2
 4 1 10 45158.4 3607.7 2
 4 -1 10 48248.3 2874.98 4
 5 -1 10 18508 2363.51 2
 5 1 10 18432 1582.27 4
 5 1 10 17921.7 2375.25 2
 5 -1 10 20148.5 1918.86 4
 6 -1 10 86.4376 228.206 4
 6 1 10 57.7262 223.248 2
 6 -1 10 168.152 351.136 2
 7 -1 10 211.237 371.558 2
 7 -1 10 50.5891 185.372 4
 7 1 10 203.815 143.463 9
 7 1 10 26.007 262.021 2
 7 -1 10 113.497 120.624 8
 8 -1 10 4121.77 495.339 8
 8 1 10 3924.22 473.383 8
 8 -1 10 4108.75 1263.94 2
 8 1 10 4322.68 1299.36 2
 8 -1 10 4286.13 1017.14 4
 9 -1 10 2008.45 779.107 4
 9 -1 10 1729.07 839.399 2
 9 -1 10 1627.64 350.225 8
 9 1 10 1967.51 350.042 8
 9 1 10 2305.67 998.785 2
 10 -1 10 10537.9 858.091 8
 10 1 10 12367.8 855.555 8
 10 -1 10 11868.5 2225.64 2
 10 -1 10 11571.4 1860.87 4
 11 -1 10 8341.8 777.822 8
 11 1 10 8917.56 767.578 8
 11 -1 10 8613.72 1979.43 2
 11 -1 10 7427.67 1499.58 4
 12 -1 10 7112.37 768.283 8
 12 1 10 8309.71 789.634 8
 12 -1 10 8959.66 769.549 7
 12 -1 10 6150.52 1348.19 4
 12 -1 10 6932.61 1799.43 2
 13 -1 10 440.578 249.839 7
 14 -1 10 5973.03 643.541 7
 15 -1 10 267.749 192.777 7
 16 -1 10 2182.45 391.511 7
 17 -1 10 391.576 195.368 7
 18 -1 10 901.805 240.978 6
 18 -1 10 515.562 193.844 7
 19 -1 10 -72.478 107.713 6
 19 -1 10 -146.964 162.749 7
 20 -1 10 150.861 109.47 6
 21 -1 10 -32.3053 82.4431 6
 24 -2 -10 138.404 121.037 10
 -24 2 10 -11.5247 69.6361 8
 23 -2 -10 454.515 156.73 10
 -23 2 10 383.265 150.372 8
 22 -2 -10 -39.4371 111.928 10
 22 -2 -10 32.9294 112.764 6
 21 -2 -10 -106.269 143.507 10
 21 -2 -10 27.2281 122.016 6
 20 -2 -10 -86.5566 146.672 10
 20 -2 -10 -36.9529 133.865 6
 19 -2 -10 284.729 190.325 10
 19 -2 -10 419.234 181.969 6
 18 -2 -10 626.525 229.229 10
 18 -2 -10 654.25 219.201 6
 17 -2 -10 446.114 217.075 10
 17 -2 -10 638.267 226.134 6
 16 -2 -10 44.1173 161.196 10
 16 -2 -10 10.0255 162.552 6
 15 -2 -10 -63.1533 181.054 10
 15 -2 -10 -237.424 234.548 6
 14 -2 -10 1849.89 335.601 10
 14 -2 -10 1892.57 735.048 3
 14 -2 -10 1920.66 342.171 6
 14 2 -10 1726.3 748.336 3
 13 -2 -10 2456.08 379.402 10
 13 2 -10 2698.81 882.992 3
 13 -2 -10 2805.46 901.934 3
 13 -2 -10 2372.44 372.426 6
 12 -2 -10 462.634 183.664 10
 12 -2 -10 545.779 443.696 3
 12 -2 -10 150.432 211.125 6
 12 2 -10 368.318 358.172 3
 11 -2 -10 1918.28 333.546 10
 11 -2 -10 1481.13 272.247 6
 11 -2 -10 1950.24 736.94 3
 11 2 -10 2380.99 799.975 3
 10 -2 -10 1266.46 279.126 10
 10 -2 -10 803.276 205.01 6
 10 2 -10 1498.92 623.701 3
 10 -2 -10 1332.49 631.768 3
 9 -2 -10 29.5734 122.254 10
 9 2 -10 203.354 207.514 3
 8 -2 -10 1136.36 250.304 10
 8 2 -10 1045.76 471.563 1
 8 2 -10 1164.34 564.931 3
 7 2 -10 -116.473 211.1 1
 7 2 -10 121.101 276.152 3
 6 2 -10 109.522 172.687 1
 6 2 -10 262.226 300.053 3
 5 2 -10 2331.63 697.556 3
 5 2 -10 2560.44 711.789 1
 4 2 -10 24521.7 2217.54 3
 4 2 -10 25300.7 2196.21 1
 3 2 -10 26300 2211.31 1
 3 2 -10 26841 2332.78 3
 2 2 -10 1233.69 560.985 3
 1 2 -10 8830.01 1373.11 3
 -1 2 10 8570.35 1390.55 2
 1 -2 -10 6915.97 1001.2 3
 0 2 10 9953.35 1565.83 2
 1 -2 10 738.932 389.109 4
 1 2 10 574.481 381.501 2
 2 2 10 3592.45 1022.23 2
 2 -2 10 5200.35 1007.68 4
 3 2 10 10764.4 1842.45 2
 3 -2 10 13225.3 1656.42 4
 4 2 10 2431.63 380.836 9
 4 -2 10 2748.54 768.688 4
 4 2 10 1470.15 373.554 11
 5 2 10 3234.89 418.676 9
 5 -2 10 3239.55 1094.26 2
 5 -2 10 3258.82 851.288 4
 6 2 10 1546.42 299.441 9
 6 -2 10 1227.17 562.524 4
 6 -2 10 1302.86 271.418 8
 6 -2 10 1211.99 639.292 2
 7 2 10 6376.24 591.611 9
 7 -2 10 5888.04 604.035 8
 7 -2 10 6679.26 1643.84 2
 7 -2 10 6609.41 1275.51 4
 8 2 10 6842.91 631.669 9
 8 -2 10 5945.3 639.633 8
 8 -2 10 6077.27 1556.21 2
 8 -2 10 6904.73 1402.63 4
 9 -2 10 7283.13 729.168 8
 9 -2 10 8176.96 1656.12 4
 10 -2 10 1599.31 733.57 4
 10 -2 10 2250.83 459.227 7
 11 -2 10 4659.5 596.187 7
 12 -2 10 713.83 315.305 7
 13 -2 10 6649.05 661.951 7
 14 -2 10 135.718 167.277 7
 15 -2 10 590.443 212.818 7
 16 -2 10 412.554 184.576 7
 17 -2 10 -87.5861 151.822 7
 18 -2 10 92.5563 119.166 6
 18 -2 10 -133.537 180.85 7
 19 -2 10 -70.2422 107.764 6
 20 -2 10 169.591 94.4797 6
 21 -2 10 -157.667 99.0077 6
 23 -3 -10 179.516 95.7124 10
 22 -3 -10 10.9718 80.6515 10
 -22 3 10 5.44455 64.264 8
 21 -3 -10 109.575 106.057 10
 -21 3 10 -0.76846 76.2004 8
 20 -3 -10 306.77 158.749 10
 -20 3 10 311.932 136.203 8
 19 -3 -10 574.492 197.273 10
 -19 3 10 375.917 186.902 8
 18 -3 -10 -138.327 158.085 10
 18 -3 -10 -139.183 150.463 6
 17 -3 -10 115.111 149.374 10
 17 -3 -10 -74.1587 168.738 6
 16 -3 -10 261.3 193.761 10
 15 -3 -10 3977.8 498.183 10
 14 -3 -10 10995.2 810.504 10
 -14 3 10 9353.01 734.977 11
 13 -3 -10 7378.74 654.835 10
 -13 3 10 7454.14 678.979 11
 -12 3 10 606.622 212.2 11
 12 -3 -10 450.106 222.394 10
 11 -3 -10 8703.45 704.094 10
 11 3 -10 8169.78 1671.92 3
 -11 3 10 7777.43 769.589 8
 -11 3 10 9695.93 788.297 11
 -10 3 10 406.611 195.586 11
 10 -3 -10 351.495 205.26 10
 -10 3 10 493.073 242.763 8
 10 3 -10 408.895 384.228 3
 9 -3 -10 3361.13 435.766 10
 9 3 -10 3571.52 1116.39 3
 -9 3 10 3275.4 529.916 8
 -9 3 10 4643.39 536.09 11
 8 -3 -10 1130.16 285.693 10
 8 3 -10 1924.81 741.12 1
 -8 3 10 1787.4 360.641 11
 7 -3 -10 5408.92 551.642 10
 7 3 -10 7537.49 1399.93 1
 -7 3 10 7672.82 682.041 11
 -6 3 10 1020.78 266.659 11
 6 -3 -10 468.245 183.903 10
 6 3 -10 771.786 450.169 1
 -5 3 10 -378.951 259.119 11
 5 3 -10 141.733 255.73 1
 5 3 -10 54.2052 119.947 5
 -4 3 10 -204.249 233.377 11
 -4 3 10 -58.7382 135.057 9
 4 3 -10 112.341 171.835 1
 4 3 -10 67.1424 123.977 5
 -3 3 10 1276.86 248.838 11
 -3 3 10 2020.95 431.792 9
 -3 -3 10 2372.63 717.152 4
 3 3 -10 1673.71 369.916 5
 3 3 -10 2495.93 821.958 1
 -2 -3 10 572.64 393.761 4
 -2 3 10 251.791 180.441 9
 2 3 -10 229.436 229.985 1
 -2 3 10 70.4277 165.456 11
 -1 -3 10 75.3306 273.388 4
 -1 3 10 -30.6732 105.003 9
 1 3 -10 108.343 224.426 1
 -1 3 10 -158.469 176.661 11
 0 -3 10 626.754 421.875 4
 0 3 10 536.373 204.164 9
 0 3 -10 539.856 387.058 1
 0 3 10 660.789 242.895 11
 1 3 10 3558.47 511.943 9
 1 -3 10 3064.02 871.821 4
 1 3 10 2709.33 413.231 11
 2 -3 10 1090.88 582.577 4
 2 3 10 783.742 233.045 9
 2 3 10 770.684 298.152 11
 3 -3 10 221.875 281.857 4
 3 3 10 57.7776 119.743 9
 4 -3 10 153.014 326.064 4
 4 3 10 57.0765 95.0776 9
 5 3 10 12734.3 866.379 9
 5 -3 10 13384.1 2067.22 4
 6 -3 10 554.086 461.891 4
 6 3 10 634.456 233.145 9
 6 -3 10 405.07 244.861 7
 7 3 10 750.497 247.825 9
 7 -3 10 584.193 424.369 4
 7 -3 10 328.299 181.943 7
 8 -3 10 244.605 173.076 7
 9 -3 10 10149.6 797.955 7
 10 -3 10 5301 613.473 7
 11 -3 10 1443.8 348.173 7
 -12 3 -10 11975.7 824.029 5
 12 -3 10 13513.4 895.479 7
 -13 3 -10 838.22 243.032 5
 13 -3 10 588.599 234.431 7
 14 -3 10 5591.14 558.595 7
 15 -3 10 2277.3 366.87 7
 16 -3 10 965.334 231.829 6
 17 -3 10 1556.7 251.78 6
 18 -3 10 -72.6211 108.285 6
 -19 3 -10 -0.05652 107.692 11
 19 -4 -10 185.608 105.687 10
 18 -4 -10 433.671 135.357 10
 17 -4 -10 -50.1914 122.768 10
 -16 4 10 276.193 136.397 11
 16 -4 -10 902.872 215.687 10
 15 -4 -10 12.443 122.404 10
 -14 4 10 1208.02 259.194 11
 14 -4 -10 1954.22 331.137 10
 -13 4 10 4.56492 134.237 11
 13 -4 -10 109.369 168.927 10
 12 -4 -10 5388.45 529.916 10
 -12 4 10 4993.9 541.436 11
 -11 4 10 443.213 180.564 11
 11 -4 -10 249.249 198.49 10
 -10 4 10 590.895 180.587 11
 10 -4 -10 245.377 183.673 10
 -9 4 10 912.606 274.542 11
 -8 4 10 3073.63 497.105 9
 -8 4 10 2471.1 398.687 11
 -7 4 10 972.816 221.174 11
 -7 4 10 1794.31 382.81 9
 7 4 -10 1315.27 302.249 5
 -6 4 10 -8.90197 186.223 11
 -6 4 10 93.9769 117.233 9
 6 4 -10 81.1847 145.421 5
 -5 4 10 425.855 162.245 11
 -5 4 10 979.176 275.785 9
 5 4 -10 1027.91 305.855 5
 -4 4 10 227.49 169.653 11
 -4 4 10 492.775 222.585 9
 4 4 -10 575.35 245.557 5
 -3 4 10 997.762 279.277 9
 3 4 -10 978.591 294.22 5
 -3 4 10 458.325 195.233 11
 -2 4 10 147.466 153.117 9
 2 4 -10 273.479 207.73 5
 -2 4 10 666.173 249.103 11
 1 4 -10 951.144 296.793 5
 -1 4 10 712.063 290.93 11
 0 4 -10 865.095 276.802 5
 0 4 10 643.456 283.908 11
 -1 4 -10 87.7369 180.196 5
 1 4 10 1030.48 339.8 11
 -2 4 -10 263.898 187.119 5
 2 4 10 3468.96 530.905 11
 -3 4 -10 1933.82 393.782 5
 3 4 10 1414.27 373.962 11
 4 4 10 749.906 325.733 11
 -4 4 -10 971.771 294.005 5
 -5 4 -10 138.558 152.823 5
 -6 4 -10 1661.14 349.285 5
 -7 4 -10 449.908 203.875 5
 -8 4 -10 581.962 236.579 5
 -9 4 -10 905.6 241.601 5
 -10 4 -10 2460.74 380.04 5
 -11 4 -10 737.896 220.7 5
 -12 4 -10 348.172 151.59 5
 -14 4 -10 165.663 179.143 11
 -15 4 -10 227.612 178.813 11
 -16 4 -10 125.661 134.179 11
 -17 4 -10 152.151 124.281 11
 -15 5 10 -67.308 105.487 11
 -14 5 10 -363.433 139.883 11
 -13 5 10 -281.192 147.03 11
 -12 5 10 -287.925 167.946 11
 -11 5 10 -428.263 209.37 11
 -10 5 10 -252.023 187.061 11
 -9 5 10 -455.477 227.669 11
 -8 5 10 -437.282 183.527 11
 7 5 -10 177.028 163.995 5
 -7 5 10 3437.15 444.787 11
 6 5 -10 3952.72 459.805 5
 -6 5 10 1022.26 273.535 11
 5 5 -10 1172.94 315.92 5
 -5 5 10 722.907 220.121 11
 -4 5 10 483.495 215.439 11
 4 5 -10 457.8 217.338 5
 3 5 -10 272.153 129.436 5
 -3 5 10 644.093 225.809 11
 2 5 -10 366.131 148.077 5
 -2 5 10 453.206 234.44 11
 -1 5 10 1157.01 276.305 11
 1 5 -10 -162.181 216.296 5
 0 5 -10 114.008 142.646 5
 0 5 10 1246.76 290.656 11
 -1 5 -10 -129.891 185.171 5
 1 5 10 939.605 271.054 11
 -2 5 -10 629.209 202.001 5
 2 5 10 1652.19 333.295 11
 -3 5 -10 322.639 156.365 5
 -4 5 -10 -280.153 176.561 5
 -5 5 -10 -35.0319 144.133 5
 -6 5 -10 155.05 128.934 5
 -7 5 -10 23.6778 135.088 5
 -8 5 -10 253.167 140.13 5
 -9 5 -10 171.671 154.338 11
 -9 5 -10 -8.29489 100.277 5
 -10 5 -10 163.026 154.091 11
 -10 5 -10 -220.966 130.505 5
 -11 5 -10 0.05927 107.83 11
 -12 5 -10 18.8283 93.1669 11
 -9 6 10 774.083 151.505 11
 -8 6 10 1011 175.601 11
 -7 6 10 1171.78 195.35 11
 -6 6 10 841.33 174.308 11
 -5 6 10 596.048 157.095 11
 -4 6 10 589.72 156.911 11
 3 6 -10 211.52 91.5299 5
 -3 6 10 709.772 170.958 11
 2 6 -10 342.636 132.961 5
 1 6 -10 499.078 155.988 5
 0 6 -10 418.818 146.345 5
 -1 6 -10 291.918 128.582 5
 -2 6 -10 421.523 132.9 5
 -3 6 -10 792.539 169.934 5
 -23 0 11 10.8092 89.0184 8
 -22 0 11 8.08061 90.8435 8
 -21 0 11 -15.5826 117.643 8
 20 0 -11 -102 175.235 6
 19 0 -11 -34.2424 148.442 6
 18 0 -11 -128.338 199.61 6
 17 0 -11 -327.423 291.424 6
 16 0 -11 116.431 228.201 3
 16 0 -11 -161.289 187.16 6
 15 0 -11 -27.4673 147.693 3
 15 0 -11 -141.558 166.434 6
 14 0 -11 -79.0613 184.647 3
 14 0 -11 96.028 172.121 10
 14 0 -11 -56.7925 142.234 6
 13 0 -11 -67.3996 209.085 3
 13 0 -11 -123.444 168.007 10
 13 0 -11 72.8295 132.352 6
 12 0 -11 230.242 294.006 3
 12 0 -11 7.89638 132.278 10
 12 0 -11 0.21425 129.274 6
 11 0 -11 132.907 292.773 3
 11 0 -11 34.299 136.906 6
 10 0 -11 206.551 323.779 3
 9 0 -11 140.011 274.969 3
 8 0 -11 66.8694 187.783 3
 7 0 -11 207.728 296.388 3
 6 0 -11 122.028 244.752 3
 5 0 -11 6.87369 138.878 3
 4 0 -11 44.8302 165.74 3
 3 0 -11 -21.9173 159.339 3
 2 0 -11 33.391 112.081 3
 1 0 -11 -23.2793 100.215 3
 0 0 -11 -9.51651 151.698 3
 -1 0 -11 70.7247 173.095 3
 2 0 11 -70.8294 185.84 2
 3 0 11 -51.389 203.988 2
 4 0 11 -57.2255 280.791 2
 5 0 11 99.9505 244.215 2
 5 0 11 13.0644 213.123 4
 6 0 11 90.7859 217.487 4
 6 0 11 -35.6588 219.947 2
 7 0 11 -0.52013 177.056 4
 7 0 11 -45.7347 119.449 8
 7 0 11 -70.3638 271.736 2
 8 0 11 50.4992 321.88 2
 8 0 11 -143.519 215.972 4
 8 0 11 64.4174 114.135 8
 9 0 11 2.37617 227.009 4
 9 0 11 187.96 454.234 2
 9 0 11 -32.1646 88.9799 8
 10 0 11 -27.501 294.391 2
 10 0 11 70.9524 98.3241 8
 11 0 11 -39.6534 129.565 8
 11 0 11 -3.08438 232.431 2
 12 0 11 -41.544 142.405 8
 13 0 11 9.79447 137.166 7
 14 0 11 -45.5989 145.853 7
 15 0 11 -22.1875 163.598 7
 16 0 11 42.1697 149.072 7
 18 0 11 258.12 167.149 6
 19 0 11 -24.0697 107.51 6
 -24 1 11 59.6453 87.9588 8
 -23 1 11 25.9485 86.2584 8
 22 -1 -11 121.739 141.451 10
 -22 1 11 76.7363 104.27 8
 21 -1 -11 38.7573 129.506 10
 21 -1 -11 75.3349 113.4 6
 20 -1 -11 227.973 169.728 10
 20 -1 -11 407.301 168.468 6
 19 -1 -11 1184.82 301.46 10
 19 -1 -11 1296.92 274.244 6
 18 -1 -11 375.013 150.561 10
 18 -1 -11 523.181 189.531 6
 17 -1 -11 146.757 177.871 10
 17 -1 -11 175.617 174.058 6
 16 -1 -11 -133.428 174.788 10
 16 -1 -11 -143.492 220.388 6
 15 -1 -11 207.613 204.705 3
 15 -1 -11 431.706 189.047 10
 15 -1 -11 445.387 176.57 6
 15 1 -11 575.198 402.981 3
 14 -1 -11 204.266 290.579 3
 14 -1 -11 533.999 179.872 10
 14 1 -11 662.78 483.83 3
 14 -1 -11 543.783 189.309 6
 13 -1 -11 333.061 257.833 3
 13 -1 -11 357.01 142.318 10
 13 -1 -11 493.94 175.115 6
 13 1 -11 338.561 281.341 3
 12 -1 -11 175.382 144.464 10
 12 -1 -11 -23.7233 149.358 3
 12 1 -11 88.3477 250.536 3
 12 -1 -11 161.754 131.548 6
 11 -1 -11 3238.98 414.611 10
 11 1 -11 3734.02 905.439 3
 11 -1 -11 3509.94 821.074 3
 11 -1 -11 3280.43 425.321 6
 10 -1 -11 750.309 212.831 10
 10 -1 -11 742.704 395.075 3
 10 -1 -11 539.204 186.43 6
 10 1 -11 669.67 410.872 3
 9 -1 -11 886.686 438.414 3
 9 1 -11 1137.79 472.507 3
 8 -1 -11 1725.13 569.022 3
 8 1 -11 1706.69 552.253 3
 7 -1 -11 1155.71 469.015 3
 7 1 -11 1110.7 424.693 1
 7 1 -11 1219.55 463.314 3
 6 -1 -11 194.605 221.286 3
 6 1 -11 58.6907 164.292 1
 6 1 -11 -18.6866 191.292 3
 5 -1 -11 566.762 281.751 3
 5 1 -11 310.617 214.539 1
 5 1 -11 361.754 168.651 3
 4 -1 -11 609.916 295.472 3
 4 1 -11 550.466 302.65 1
 4 1 -11 671.948 352.848 3
 -3 1 11 2338.74 746.567 2
 3 1 -11 3169.61 732.617 3
 3 -1 -11 2824.68 593.071 3
 -2 1 11 15274.2 1886.5 2
 2 1 -11 16406.3 1652.51 3
 2 -1 -11 14729.5 1300.22 3
 1 1 -11 2378.28 649.899 3
 -1 1 11 2275.64 732.82 2
 1 -1 -11 2403.75 508.186 3
 0 1 -11 2428.21 632.695 3
 0 1 11 2341.83 820.58 2
 0 -1 -11 2359.69 507.611 3
 -1 1 -11 16517.9 1645.78 3
 1 1 11 18983.3 2292.32 2
 2 1 11 1705.23 733.991 2
 -2 1 -11 1349.56 472.938 3
 3 -1 11 3749.19 824.316 4
 3 1 11 2962.24 967.019 2
 4 1 11 974.837 629.948 2
 4 -1 11 993.34 460.22 4
 4 -1 11 1015.83 611.482 2
 5 -1 11 8694.39 1730.97 2
 5 1 11 9369.8 1824.1 2
 5 -1 11 10613.2 1486.46 4
 6 1 11 5144.08 512.875 9
 6 -1 11 4917.47 527.034 8
 6 1 11 4829.48 492.386 8
 6 -1 11 4761.73 1370.08 2
 6 1 11 4883.38 1355.68 2
 6 -1 11 5345.11 1080.72 4
 7 1 11 6448.23 587.969 9
 7 -1 11 6153.6 604.042 8
 7 1 11 6334.39 586.536 8
 7 -1 11 6322.18 1594.03 2
 7 1 11 5943.49 1549.11 2
 7 -1 11 7045.75 1326.06 4
 8 -1 11 6532.17 631.808 8
 8 1 11 7167.71 639.292 8
 8 -1 11 6302.44 1601.31 2
 8 1 11 6621.85 1692.39 2
 8 -1 11 6568.23 1290.03 4
 9 -1 11 4809.03 585.765 8
 9 1 11 5853.86 596.671 8
 9 -1 11 5088.49 1513.89 2
 9 -1 11 5619.76 1288.2 4
 9 1 11 4829.24 1477.14 2
 10 -1 11 2425.88 877.036 4
 10 -1 11 2525.42 1114.42 2
 10 -1 11 1949.84 421.807 8
 10 1 11 2719.06 422.897 8
 11 -1 11 -78.6093 203.102 4
 11 -1 11 89.2341 199.108 2
 11 -1 11 67.4246 125.201 8
 11 1 11 -2.73052 117.469 8
 12 -1 11 90.8404 143.461 8
 12 1 11 -19.4906 109.203 8
 12 -1 11 147.764 241.719 7
 13 -1 11 1924.25 398.559 7
 14 -1 11 457.104 267.705 7
 15 -1 11 6865.14 653.144 7
 16 -1 11 384.164 187.812 7
 17 -1 11 610.704 205.504 7
 18 -1 11 995.313 234.591 6
 18 -1 11 570.956 192.079 7
 19 -1 11 188.01 128.697 6
 20 -1 11 -81.5546 98.8292 6
 -24 2 11 36.5173 62.2219 8
 -23 2 11 -9.08911 78.8583 8
 23 -2 -11 153.616 115.523 10
 22 -2 -11 274.885 140.471 10
 -22 2 11 206.616 151.309 8
 21 -2 -11 111.847 137.158 10
 -21 2 11 69.1512 114.417 8
 20 -2 -11 345.788 172.01 10
 20 -2 -11 446.469 187.484 6
 19 -2 -11 29.5875 128.525 10
 19 -2 -11 79.9934 139.657 6
 18 -2 -11 -11.7341 129.831 10
 18 -2 -11 95.8637 135.513 6
 17 -2 -11 410.212 213.368 10
 17 -2 -11 252.447 172.555 6
 16 -2 -11 108.259 140.23 10
 16 -2 -11 -27.715 160.058 6
 15 -2 -11 586.722 189.367 10
 15 -2 -11 681.009 220.46 6
 14 -2 -11 3844.93 489.781 10
 14 -2 -11 4189.84 508.344 6
 13 -2 -11 17241.9 994.386 10
 13 2 -11 18400.4 2383.5 3
 13 -2 -11 15557.7 1960.63 3
 13 -2 -11 17841.5 1015.33 6
 12 -2 -11 816.102 277.756 10
 12 -2 -11 785.69 502.25 3
 12 2 -11 776.545 490.802 3
 12 -2 -11 606.347 253.508 6
 11 -2 -11 23950.4 1138.4 10
 11 2 -11 26237.5 2710.92 3
 11 -2 -11 21089 2302.06 3
 11 -2 -11 22414.1 1110.29 6
 10 -2 -11 51.7197 164.615 10
 10 -2 -11 285.267 365.077 3
 10 -2 -11 -134.117 227.456 6
 10 2 -11 118.091 282.564 3
 9 -2 -11 5785.47 538.634 10
 9 2 -11 5879.96 1282.28 3
 -9 2 11 5818.74 676.665 8
 9 -2 -11 5482.15 1119.76 3
 -9 2 11 3581.97 414.272 11
 -8 2 11 116.859 133.573 11
 8 2 -11 576.618 374.607 1
 8 -2 -11 645.548 199.918 10
 8 -2 -11 517.31 410.155 3
 -8 2 11 559.114 216.539 8
 8 2 -11 679.833 457.209 3
 -7 2 11 1688.54 284.264 11
 7 -2 -11 2250.11 339.944 10
 7 2 -11 2132.21 677.212 1
 7 2 -11 2250.25 750.729 3
 -7 2 11 2052.21 402.515 8
 7 -2 -11 2018.46 706.98 3
 -6 2 11 797.802 183.917 11
 6 2 -11 1077.67 512.899 1
 6 -2 -11 923.83 501.423 3
 6 -2 -11 904.432 245.695 10
 -6 2 11 937.163 283.151 8
 6 2 -11 1269.9 575.517 3
 5 2 -11 4443.73 1008.88 3
 5 -2 -11 3509.83 836.806 3
 5 2 -11 4361.26 959.503 1
 4 2 -11 5093.8 1089.57 3
 4 -2 -11 3701.5 859.338 3
 4 2 -11 4905.9 1011.74 1
 3 2 -11 4729.68 1049.9 3
 3 2 -11 4199.78 925.12 1
 3 -2 -11 3787.15 816.432 3
 2 2 -11 4396.85 1015.4 3
 2 -2 -11 3449.69 759.337 3
 1 2 -11 7728.73 1349.55 3
 0 2 11 3793.17 1038.15 2
 0 -2 11 4445.09 1003.91 4
 0 2 11 4421.19 488.895 11
 1 -2 11 -2.93704 186.697 4
 1 2 11 37.4844 99.3603 9
 1 2 11 -103.94 240.848 2
 2 -2 11 324.745 306.297 4
 2 2 11 533.938 202.905 9
 2 2 11 74.0614 209.989 2
 2 2 11 653.553 298.258 11
 3 -2 11 865.276 435.467 4
 3 2 11 646.692 180.67 9
 3 2 11 610.52 495.698 2
 3 2 11 961.37 321.854 11
 4 -2 11 399.36 295.328 4
 4 2 11 258.78 128.946 9
 4 -2 11 121.667 112.09 8
 4 2 11 97.169 273.192 2
 5 -2 11 59.385 208.651 4
 5 2 11 119.659 126.354 9
 5 -2 11 151.63 120.451 8
 5 -2 11 165.002 285.051 2
 6 -2 11 89.8044 309.882 4
 6 2 11 32.2131 91.704 9
 6 -2 11 -59.504 139.59 8
 6 -2 11 165.599 313.544 2
 7 -2 11 -45.809 265.833 2
 7 -2 11 -324.476 376.331 4
 7 2 11 194.039 160.474 9
 7 -2 11 -23.7417 109.707 8
 8 -2 11 701.734 556.922 2
 8 -2 11 682.578 500.233 4
 8 -2 11 580.184 238.477 8
 9 -2 11 6158.61 719.417 8
 9 -2 11 7473.19 1653.71 4
 10 -2 11 103.045 200.631 7
 11 -2 11 1857.24 399.793 7
 12 -2 11 1126.41 315.727 7
 13 -2 11 598.983 253.852 7
 14 -2 11 3861.92 485.97 7
 15 -2 11 3412.13 447.007 7
 16 -2 11 569.331 205.564 7
 17 -2 11 628.368 190.442 7
 18 -2 11 87.1107 108.335 6
 19 -2 11 -55.0603 83.3195 6
 20 -2 11 -47.9807 82.8932 6
 22 -3 -11 113.005 98.7065 10
 -22 3 11 57.9535 75.9809 8
 21 -3 -11 576.293 163.698 10
 -21 3 11 320.876 137.335 8
 -20 3 11 -11.6374 78.8264 8
 20 -3 -11 -46.8457 110.326 10
 19 -3 -11 105.552 127.482 10
 -19 3 11 67.644 92.8648 8
 18 -3 -11 72.2032 131.326 10
 -18 3 11 30.3421 90.1533 8
 17 -3 -11 177.495 138.935 10
 -17 3 11 123.472 114.783 8
 16 -3 -11 -78.7933 148.205 10
 -16 3 11 7.55694 114.124 8
 15 -3 -11 -86.3901 157.275 10
 -15 3 11 17.6896 123 8
 14 -3 -11 -227.17 190.181 10
 -14 3 11 -103.609 143.819 8
 -13 3 11 -302.545 225.971 11
 13 -3 -11 180.16 170.374 10
 -13 3 11 13.3932 123.117 8
 12 -3 -11 9344.16 719.734 10
 -12 3 11 7897.01 782.817 8
 -12 3 11 9002.22 709.148 11
 -11 3 11 1522.36 314.952 11
 11 -3 -11 2016.02 375.565 10
 -11 3 11 1319.22 349.54 8
 10 -3 -11 11012.5 796.039 10
 -10 3 11 10462.1 881.163 8
 -10 3 11 12952.7 876.939 11
 9 -3 -11 38.3155 158.459 10
 -9 3 11 173.824 188.768 8
 -8 3 11 1151.06 220.624 11
 8 -3 -11 863.175 238.15 10
 8 3 -11 1542.63 686.436 1
 -8 3 11 1186.68 302.003 8
 7 -3 -11 3227.95 429.244 10
 7 3 -11 4418.52 1098.1 1
 -7 3 11 4181.02 481.084 11
 -6 3 11 -28.7288 192.713 11
 6 -3 -11 253.92 179.058 10
 6 3 -11 368.185 357.912 1
 -5 3 11 1831.63 334.791 11
 5 3 -11 2441.84 857.779 1
 -5 3 11 2126.75 438.62 9
 5 3 -11 1739.62 347.653 5
 -4 -3 11 24.7522 197.185 4
 -4 3 11 -58.0292 150.656 9
 4 3 -11 -65.1057 287.249 1
 4 3 -11 9.60177 104.497 5
 -4 3 11 -341.187 231.924 11
 3 3 -11 537.696 393.704 1
 -3 -3 11 505.217 406.397 4
 -3 3 11 410.53 186.645 9
 3 3 -11 309.623 200.213 5
 -3 3 11 176.303 163.645 11
 -2 -3 11 86.5065 218.88 4
 -2 3 11 -7.3591 110.39 9
 -2 3 11 419.479 265.376 11
 2 3 -11 -95.234 274.079 1
 -1 3 11 2587.49 453.88 9
 -1 -3 11 2562.29 807.737 4
 1 3 -11 2461 823.595 1
 -1 3 11 2207.35 376.442 11
 0 -3 11 89.4718 198.256 4
 0 3 11 102.059 140.327 9
 0 3 -11 151.868 215.106 1
 0 3 11 366.749 249.826 11
 1 3 11 1346.97 326.14 9
 1 -3 11 1211.5 626.193 4
 1 3 11 1374.17 330.866 11
 2 -3 11 -180.239 310.27 4
 2 3 11 -235.313 200.691 9
 3 -3 11 -149.782 329.275 4
 3 3 11 -27.8733 147.512 9
 4 -3 11 -206.132 339.694 4
 4 3 11 -164.73 151.795 9
 5 3 11 11653.7 837.569 9
 5 -3 11 10914.2 1931.71 4
 6 3 11 1308.97 307.314 9
 6 -3 11 1221.03 314.698 7
 7 3 11 608.716 218.88 9
 7 -3 11 305.607 178.948 7
 8 -3 11 156.014 159.149 7
 9 -3 11 15.8833 172.532 7
 10 -3 11 1943.81 393.197 7
 11 -3 11 3032.15 452.966 7
 -12 3 -11 8241.83 684.811 5
 12 -3 11 9298.94 729.229 7
 -13 3 -11 191.648 160.2 5
 13 -3 11 291.703 207.306 7
 14 -3 11 107.292 160.396 7
 15 -3 11 257.469 175.557 7
 16 -3 11 966.838 228.254 6
 17 -3 11 542.694 154.288 6
 18 -3 11 -94.3502 109.222 6
 -19 4 11 33.4523 67.0287 9
 17 -4 -11 -26.8273 119.535 10
 16 -4 -11 -76.1293 135.732 10
 15 -4 -11 72.2582 128.92 10
 -15 4 11 -223.409 148.494 11
 14 -4 -11 408.05 174.191 10
 -14 4 11 -12.8523 129.735 11
 -13 4 11 270.174 153.031 11
 13 -4 -11 780.111 222.917 10
 -12 4 11 -444.898 191.238 11
 12 -4 -11 544.213 201.371 10
 -11 4 11 252.158 133.832 11
 11 -4 -11 926.015 239.261 10
 -10 4 11 2325.08 423.866 9
 -10 4 11 2151.01 337.663 11
 -9 4 11 82.9278 129.67 9
 -8 4 11 450.475 146.86 11
 -8 4 11 789.327 238.798 9
 -7 4 11 -196.698 232.014 11
 -7 4 11 202.389 150.439 9
 -6 4 11 -7.12205 138.397 9
 6 4 -11 -37.067 172.217 5
 -6 4 11 -91.6851 212.901 11
 -5 4 11 -30.5932 98.0512 9
 5 4 -11 11.5305 127.722 5
 -5 4 11 9.32257 152.381 11
 -4 4 11 904.744 264.411 9
 4 4 -11 614.988 271.216 5
 -4 4 11 669.436 255.59 11
 -3 4 11 1008.58 279.884 9
 3 4 -11 902.346 321.72 5
 -3 4 11 515.462 244.679 11
 -2 4 11 144.444 152.391 9
 2 4 -11 46.0172 155.25 5
 -2 4 11 349.177 213.02 11
 -1 4 11 -137.48 150.09 9
 1 4 -11 143.603 159.498 5
 0 4 11 148.865 99.8347 9
 0 4 -11 116.376 159.959 5
 1 4 11 -48.7105 82.2591 9
 -1 4 -11 85.5123 157.819 5
 -2 4 -11 2996.22 469.507 5
 2 4 11 2657.99 496.71 11
 -3 4 -11 1192.59 321.592 5
 3 4 11 2950.92 459.773 11
 -4 4 -11 1654.45 339.379 5
 -5 4 -11 230.391 168.857 5
 -6 4 -11 -68.2044 141.732 5
 -7 4 -11 -34.2947 129.105 5
 -8 4 -11 73.5769 136.901 5
 -9 4 -11 776.849 226.686 5
 -10 4 -11 70.9381 111.639 5
 -11 4 -11 102.303 130.924 5
 -12 4 -11 189.09 118.06 5
 -14 4 -11 148.145 149.121 11
 -15 4 -11 251.287 155.971 11
 -16 4 -11 -26.8345 98.4371 11
 -14 5 11 61.5734 86.0103 11
 -13 5 11 11.9071 89.1479 11
 -12 5 11 -52.1624 113.877 11
 -11 5 11 -174.611 136.467 11
 -10 5 11 96.3302 104.857 11
 -9 5 11 -14.7886 121.865 11
 -8 5 11 0.05768 116.986 11
 -7 5 11 3828.35 450.677 11
 6 5 -11 3061.87 396.111 5
 -6 5 11 1397.71 297.306 11
 5 5 -11 1277.39 317.052 5
 -5 5 11 1233.9 275.369 11
 4 5 -11 888.757 250.165 5
 -4 5 11 1721.43 330.17 11
 3 5 -11 991.488 270.153 5
 -3 5 11 1312.62 291.824 11
 2 5 -11 330.888 164.262 5
 -2 5 11 999.843 262.376 11
 1 5 -11 -244.495 190.148 5
 -1 5 11 526.176 230.217 11
 0 5 -11 -123.053 163.022 5
 0 5 11 615.085 237.995 11
 -1 5 -11 -223.756 204.92 5
 1 5 11 923.835 254.511 11
 -2 5 -11 -19.9961 148.463 5
 -3 5 -11 725.763 223.314 5
 -4 5 -11 -110.909 151.947 5
 -5 5 -11 1304.96 285.991 5
 -6 5 -11 -69.1986 143.572 5
 -7 5 -11 -196.36 146.721 5
 -8 5 -11 -70.8704 114.272 5
 -9 5 -11 284.363 125.578 5
 -23 0 12 17.0678 77.5931 8
 -22 0 12 3.47584 103.537 8
 -21 0 12 972.731 268.371 8
 -20 0 12 156.197 153.816 8
 -19 0 12 -62.0352 144.189 8
 -18 0 12 6617.14 744.097 8
 -17 0 12 249.101 187.65 8
 -16 0 12 -54.946 142.687 8
 15 0 -12 -236.864 329.811 3
 15 0 -12 9.68042 138.42 10
 -15 0 12 -48.3844 170.694 8
 14 0 -12 -189.485 179.711 3
 14 0 -12 89.3954 130.395 10
 -14 0 12 -93.0533 177.471 8
 13 0 -12 3888.58 482.09 10
 -13 0 12 3428.25 524.923 8
 13 0 -12 4434.36 1068.21 3
 12 0 -12 5476.06 550.311 10
 -12 0 12 5331.37 638.047 8
 12 0 -12 6298.66 1177.95 3
 11 0 -12 10360.8 735.195 10
 -11 0 12 10890.7 872.15 8
 11 0 -12 10687.8 1527.09 3
 10 0 -12 247.548 356.252 3
 -10 0 12 68.1556 113.654 8
 9 0 -12 789.986 433.741 3
 -9 0 12 644.169 220.248 8
 8 0 -12 8618.4 1277.17 3
 7 0 -12 1500.19 525.327 3
 6 0 -12 5839.04 994.15 3
 5 0 -12 3645.97 769.207 3
 4 0 -12 2207.72 567.663 3
 3 0 -12 3065.79 665.391 3
 2 0 -12 765.891 320.717 3
 1 0 -12 12305.6 1305.13 3
 0 0 -12 21952.3 1707.39 3
 1 0 12 17517.3 2314.66 2
 2 0 12 501.872 434.927 2
 3 0 12 64473.1 4672.67 2
 4 0 12 -23.788 206.636 2
 4 0 12 47.4154 354.421 4
 4 0 12 141.407 151.183 8
 5 0 12 3876.11 482.399 9
 5 0 12 4357.1 485.229 8
 5 0 12 4606.05 1311.39 2
 5 0 12 4540.51 935.094 4
 6 0 12 14629.3 888.923 8
 6 0 12 15232.1 2401.05 2
 6 0 12 14746 1781.53 4
 7 0 12 4898.68 524.104 8
 7 0 12 4685.76 1414.38 2
 7 0 12 4738.14 1022.92 4
 8 0 12 246.311 322.178 4
 8 0 12 450.52 522.885 2
 8 0 12 364.129 187.581 8
 9 0 12 7053.68 703.635 8
 9 0 12 6571.76 1761.43 2
 10 0 12 1656.86 340.199 8
 10 0 12 1400.86 878.729 2
 11 0 12 1470.65 361.372 8
 12 0 12 653.839 259.4 8
 13 0 12 39.1032 175.564 7
 14 0 12 32.5353 148.255 7
 15 0 12 148.173 167.664 7
 16 0 12 158.737 173.409 7
 18 0 12 977.929 209.836 6
 -24 1 12 195.393 105.33 8
 -23 1 12 -5.47654 97.7089 8
 -22 1 12 99.328 99.3239 8
 -21 1 12 404.063 207.936 8
 21 -1 -12 641.848 207.421 10
 20 -1 -12 254.908 155.24 10
 -20 1 12 145.532 171.831 8
 19 -1 -12 2062.32 379.862 10
 19 -1 -12 2815.88 399.699 6
 18 -1 -12 -44.398 137.453 10
 18 -1 -12 -74.5724 181.939 6
 17 -1 -12 70.1034 145.153 10
 17 -1 -12 -206.13 208.284 6
 16 -1 -12 69.9045 142.807 10
 16 -1 -12 51.8629 157.262 6
 15 -1 -12 109.757 156.868 10
 15 -1 -12 -43.4553 179.244 6
 14 -1 -12 3336.82 456.371 10
 14 1 -12 3763.74 1040.56 3
 14 -1 -12 2391.5 791.517 3
 14 -1 -12 3668.85 475.277 6
 13 -1 -12 2603.66 394.951 10
 13 -1 -12 2037.73 668.259 3
 13 1 -12 2911.2 871.791 3
 13 -1 -12 2879.19 420.169 6
 12 -1 -12 5599.93 563.816 10
 12 1 -12 5504.64 1206.01 3
 12 -1 -12 5323.94 1046.69 3
 12 -1 -12 6049.64 594.942 6
 11 -1 -12 2826.73 393.572 10
 -11 -1 12 2263.85 415.36 8
 -11 1 12 2823.78 440.306 8
 11 1 -12 3027.98 844.217 3
 11 -1 -12 2450.58 712.488 3
 10 -1 -12 1082.22 278.556 10
 10 -1 -12 1205.25 481.435 3
 -10 -1 12 917.245 256.063 8
 -10 1 12 1030.21 279.806 8
 10 1 -12 1008.53 485.653 3
 9 -1 -12 3030.43 388.4 10
 -9 1 12 2803.07 452.423 8
 9 1 -12 2941.95 809.159 3
 9 -1 -12 2603.71 722.598 3
 8 -1 -12 3350.78 409.825 10
 -8 1 12 3196.06 465.506 8
 8 1 -12 3893.25 883.066 3
 8 -1 -12 3177.84 785.409 3
 7 1 -12 621.075 323.868 1
 7 -1 -12 777.438 225.959 10
 7 -1 -12 683.019 362.918 3
 -7 1 12 541.872 222.272 8
 7 1 -12 452.147 290.992 3
 6 1 -12 15537.5 1554.74 1
 6 1 -12 17217.9 1842.74 3
 6 -1 -12 15060.2 1577.25 3
 5 1 -12 18089 1846.84 3
 5 -1 -12 15830.6 1568.82 3
 5 1 -12 16115.8 1600.92 1
 4 -1 -12 1663.65 494.991 3
 4 1 -12 1466.39 506.354 1
 -4 1 12 1530.16 664.465 2
 4 1 -12 1740.91 590.091 3
 -3 1 12 11339 1740.28 2
 3 1 -12 12996.3 1570.57 3
 3 1 -12 11077.8 1307.43 1
 3 -1 -12 11790.7 1244.22 3
 -2 1 12 19411.7 2291.35 2
 2 1 -12 22989.3 2055.33 3
 2 -1 -12 21234.5 1675.27 3
 1 1 -12 10717.5 1387.88 3
 -1 1 12 11181.8 1816.82 2
 1 -1 -12 11395.7 1179.72 3
 0 1 12 130.779 332.874 2
 0 1 -12 -46.033 117.941 3
 -1 1 -12 3147.37 770.839 3
 1 1 12 3051.75 1006.14 2
 2 1 12 4265.35 1199.22 2
 3 1 12 35.4117 196.506 2
 3 1 12 1.30691 122.966 9
 3 -1 12 101.588 160.505 4
 3 -1 12 21.5181 80.4999 8
 3 -1 12 117.941 300.826 2
 4 1 12 1159.97 255.299 9
 4 1 12 1067.33 641.171 2
 4 -1 12 1135.98 498.875 4
 4 -1 12 1304.25 261.615 8
 4 1 12 1102.57 240.427 8
 4 -1 12 1289.48 707.334 2
 5 1 12 5519 543.617 9
 5 -1 12 5812.6 551.659 8
 5 1 12 6011.49 562.397 8
 5 -1 12 5487.32 1503.85 2
 5 1 12 6028.65 1524.53 2
 5 -1 12 5966.31 1184.63 4
 6 1 12 3292.53 433.212 9
 6 -1 12 3234.49 442.841 8
 6 1 12 3294.37 427.229 8
 6 -1 12 3200.51 1158.98 2
 6 1 12 3384.46 1202.08 2
 6 -1 12 3109.17 875.409 4
 7 1 12 7480.77 643.867 9
 7 -1 12 7210.88 657.412 8
 7 1 12 7573.63 649.571 8
 7 -1 12 7976.86 1864.77 2
 7 1 12 7137.68 1793.07 2
 7 -1 12 6873.04 1357.45 4
 8 -1 12 279.142 452.628 2
 8 -1 12 310.038 355.021 4
 8 1 12 107.341 233.055 2
 8 -1 12 178.874 152.084 8
 8 1 12 289.624 183.269 8
 9 -1 12 2745.76 924.281 4
 9 -1 12 2416.26 457.972 8
 9 1 12 3155.21 454.235 8
 9 1 12 2448.14 1110.97 2
 9 -1 12 3442.08 1297.36 2
 10 -1 12 623.045 514.466 4
 10 -1 12 377.356 427.077 2
 10 -1 12 602.702 260.452 8
 10 1 12 726.422 258.827 8
 11 -1 12 6692.06 696.636 8
 11 1 12 5746.12 677.459 8
 12 -1 12 531.503 249.401 8
 12 1 12 407.192 216.307 8
 12 -1 12 797.639 296.075 7
 13 -1 12 1282.64 319.752 7
 14 -1 12 1836.35 362.751 7
 15 -1 12 74.3651 137.343 7
 16 -1 12 1147.55 281.074 7
 17 -1 12 1375.33 287.201 7
 18 -1 12 824.801 200.149 6
 18 -1 12 476.454 177.739 7
 19 -1 12 107.161 101.314 6
 -23 2 12 -51.1564 82.2422 8
 -22 2 12 3.44476 72.8494 8
 21 -2 -12 378.603 159.21 10
 -21 2 12 127.596 128.198 8
 20 -2 -12 -21.3202 117.759 10
 -20 2 12 -110.947 114.214 8
 19 -2 -12 429.694 201.041 10
 -19 2 12 113.916 106.012 8
 18 -2 -12 1495.93 310.761 10
 -18 2 12 637.396 219.319 8
 17 -2 -12 392.479 182.057 10
 -17 2 12 105.016 105.764 8
 16 -2 -12 294.96 174.239 10
 15 -2 -12 1559.29 324.626 10
 14 -2 -12 608.022 224.816 10
 -14 2 12 451.145 189.283 8
 13 -2 -12 6.33764 142.433 10
 -13 2 12 -150.189 189.303 8
 12 -2 -12 3809.87 457.987 10
 12 2 -12 4537.97 1170.58 3
 -12 2 12 3834.46 532.368 8
 12 -2 -12 3299 902.275 3
 11 -2 -12 -58.3323 160.441 10
 11 -2 -12 -79.5799 239.142 3
 -11 2 12 -10.8355 122.556 8
 11 2 -12 226.945 357.677 3
 10 -2 -12 29.2504 133.487 10
 10 -2 -12 169.577 275.787 3
 -10 2 12 63.8277 109.012 8
 10 2 -12 69.4518 259.916 3
 9 -2 -12 4027.51 461.373 10
 9 2 -12 3569.25 1046.62 3
 -9 2 12 3772.41 552.869 8
 9 -2 -12 3613.86 948.132 3
 -9 2 12 2364.56 359.891 11
 8 -2 -12 63.1113 141.92 10
 8 -2 -12 216.652 300.372 3
 8 2 -12 77.8523 204.494 1
 -8 2 12 -40.3447 118.357 8
 8 2 -12 46.6605 220.162 3
 -8 2 12 17.4031 144.394 11
 7 -2 -12 79.5452 155.569 10
 7 -2 -12 329.846 370.236 3
 -7 2 12 55.8881 145.989 8
 7 2 -12 51.3505 134.4 1
 7 2 -12 236.51 294.712 3
 -7 2 12 -63.2319 157.575 11
 6 2 -12 454.161 358.194 1
 6 -2 -12 523.377 382.1 3
 -6 2 12 549.871 231.585 8
 6 2 -12 559.172 383.377 3
 -6 2 12 639.683 185.095 11
 5 2 -12 178.943 269.33 1
 -5 2 12 195.873 164.466 8
 5 -2 -12 230.639 285.454 3
 5 2 -12 93.416 209.467 3
 -5 2 12 70.2408 138.092 11
 -4 2 12 1996.85 395.386 9
 -4 2 12 1752.53 348.45 8
 4 -2 -12 1863.47 594.331 3
 4 2 -12 2044.06 733.883 3
 4 2 -12 1993.2 686.783 1
 -4 2 12 2281.24 381.913 11
 3 -2 -12 12.2942 156.234 3
 -3 2 12 -37.8105 126.806 9
 -3 2 12 55.3315 100.026 8
 3 2 -12 -63.9304 177.038 3
 3 2 -12 74.8385 222.379 1
 -3 2 12 97.7939 157.779 11
 -2 2 12 1040.79 274.98 9
 2 2 -12 952.782 455.895 1
 -2 2 12 861.318 236.748 8
 2 2 -12 957.528 559.309 3
 -2 2 12 1456.07 328.261 11
 -1 2 12 1226.03 298.248 9
 -1 2 12 1116.98 263.837 8
 1 2 -12 1135.05 563.734 3
 -1 2 12 1592.25 375.474 11
 0 2 12 256.292 146.228 9
 0 -2 12 205.097 198.222 4
 0 2 12 65.2843 92.5568 8
 1 2 12 3393.21 480.019 9
 1 2 12 2611.15 377.598 8
 1 -2 12 3680.48 959.986 4
 1 2 12 2749.52 955.502 2
 1 2 12 3969.34 462.636 11
 2 2 12 4455.97 527.926 9
 2 -2 12 3778 431.804 8
 2 2 12 3568.85 438.521 8
 2 2 12 3316.6 1103.19 2
 2 -2 12 4640.88 1062.25 4
 2 2 12 5071.59 528.174 11
 3 -2 12 -53.0039 251.356 4
 3 2 12 -77.0956 154.288 9
 3 2 12 15.6497 317.76 2
 3 -2 12 53.298 111.271 8
 4 -2 12 -57.9457 215.129 4
 4 2 12 -51.154 124.117 9
 4 -2 12 -36.7554 114.327 8
 4 2 12 16.5865 221.8 2
 4 -2 12 -21.0518 184.527 2
 5 -2 12 487.929 406.652 4
 5 2 12 338.279 158.937 9
 5 -2 12 252.103 139.008 8
 5 -2 12 223.508 464.271 2
 6 -2 12 1560.37 915.044 2
 6 2 12 1949.97 347.083 9
 6 -2 12 1929.97 778.335 4
 6 -2 12 1483.93 325.794 8
 7 2 12 4605.97 545.368 9
 7 -2 12 3862.81 540.313 8
 7 -2 12 4081.16 1372.9 2
 7 -2 12 4130.54 1121.11 4
 8 -2 12 1004.15 724.035 2
 8 -2 12 500.064 373.412 4
 8 -2 12 771.707 294.119 8
 9 -2 12 993.931 341.844 8
 10 -2 12 3845.54 523.051 7
 11 -2 12 1348.34 335.412 7
 12 -2 12 936.921 278.282 7
 13 -2 12 197.858 182.26 7
 14 -2 12 1012.95 275.964 7
 15 -2 12 376.251 177.995 7
 16 -2 12 -116.038 148.956 7
 17 -2 12 256.931 149.407 6
 17 -2 12 -107.74 138.27 7
 18 -2 12 86.6405 95.9823 6
 19 -2 12 20.9951 76.5333 6
 -21 3 12 65.666 87.9656 8
 20 -3 -12 210.132 124.409 10
 -20 3 12 -11.7996 90.7132 8
 19 -3 -12 32.3593 109.582 10
 -19 3 12 -33.3931 88.7843 8
 18 -3 -12 -69.6072 126.747 10
 -18 3 12 56.7163 88.0673 8
 17 -3 -12 959.886 242.545 10
 -17 3 12 517.09 201.895 8
 16 -3 -12 1516.54 297.665 10
 -16 3 12 1053.35 276.751 8
 15 -3 -12 991.459 253.742 10
 -15 3 12 660.841 228.845 8
 14 -3 -12 74.7548 144.581 10
 -14 3 12 0.32515 137.067 8
 13 -3 -12 1499.71 294.177 10
 -13 3 12 948.075 268.851 8
 -13 3 12 814.41 181.122 11
 12 -3 -12 347.063 185.14 10
 -12 3 12 335.733 182.707 8
 -12 3 12 235.877 128.993 11
 11 -3 -12 10016.1 749.725 10
 -11 3 12 8600.81 786.867 8
 -11 3 12 10749.6 768.451 11
 10 -3 -12 2487.59 406.86 10
 -10 3 12 1888.14 398.202 8
 -10 3 12 2774.74 390.03 11
 9 -3 -12 7205.68 637.016 10
 -9 3 12 7274.2 725.542 8
 -9 3 12 8976.88 725.046 11
 8 -3 -12 2856.21 421.733 10
 8 -3 -12 1490.05 659.662 3
 -8 3 12 3077.31 465.749 8
 8 3 -12 3081.7 968.926 1
 -8 3 12 3784.09 489.404 11
 7 -3 -12 56.0252 253.255 3
 7 3 -12 191.42 280.486 1
 -7 3 12 124.431 125.435 8
 -7 3 12 -144.087 195.97 11
 6 -3 -12 340.172 380.4 3
 -6 3 12 40.9734 122.537 9
 6 3 -12 79.5198 204.804 1
 -6 3 12 84.6481 164.398 11
 5 3 -12 126.71 192.738 1
 5 -3 -12 229.507 288.884 3
 -5 3 12 -97.1999 143.829 9
 5 3 -12 -3.7203 128.919 5
 -5 3 12 -93.4549 161.641 11
 -4 3 12 1357.57 348.534 9
 -4 -3 12 886.719 605.567 4
 4 3 -12 987.624 277.156 5
 4 3 -12 1298.27 646.147 1
 -4 3 12 1318.34 298.966 11
 -3 -3 12 385.136 418.144 4
 3 3 -12 553.37 389.914 1
 -3 3 12 385.854 194.583 9
 3 3 -12 224.005 190.162 5
 -3 3 12 377.097 228.323 11
 2 3 -12 564.112 409.169 1
 -2 -3 12 549.716 457.249 4
 -2 3 12 597.174 228.285 9
 -2 3 12 892.197 294.203 11
 -1 3 12 1575.28 351.015 9
 -1 -3 12 1193.13 629.35 4
 1 3 -12 1607.34 720.726 1
 -1 3 12 2499.18 471.948 11
 0 3 12 2993.49 487.745 9
 0 -3 12 2516.44 926.475 4
 0 3 -12 2300.22 842 1
 0 3 12 2264.17 442.61 11
 1 -3 12 -69.1042 202.56 4
 1 3 12 -156.594 192.324 9
 2 3 12 1638.58 322.85 9
 2 -3 12 1955.84 827.464 4
 2 3 12 1998.03 412.917 11
 3 -3 12 1329.25 710.144 4
 3 3 12 744.86 208.914 9
 4 3 12 4355.3 527.271 9
 5 3 12 914.983 254.407 9
 5 -3 12 938.787 298.961 7
 6 3 12 3120.21 454.463 9
 6 -3 12 2662.98 418.691 7
 7 -3 12 1682.88 333.38 7
 8 -3 12 52.6818 161.331 7
 9 -3 12 25.1692 152.404 7
 10 -3 12 1171.71 287.581 7
 11 -3 12 3120.91 447.616 7
 -12 3 -12 215.973 141.73 5
 12 -3 12 171.825 189.871 7
 -13 3 -12 3082.51 373.67 5
 13 -3 12 3618.09 449.087 7
 14 -3 12 91.9349 140.668 7
 15 -3 12 1232.06 259.387 7
 15 -3 12 1508.5 251.414 6
 16 -3 12 311.968 144.942 6
 17 -3 12 120.936 100.944 6
 -18 3 -12 -77.0144 114.364 11
 -18 4 12 14.3347 63.0093 9
 -17 4 12 58.6696 65.8708 9
 -16 4 12 151.941 105.497 9
 -15 4 12 -71.0822 122.109 9
 -15 4 12 45.4379 102.852 11
 -14 4 12 173.328 108.102 9
 -14 4 12 185.175 129.209 11
 -13 4 12 19.4354 101.491 9
 -13 4 12 24.9477 116.629 11
 -12 4 12 113.945 94.4013 9
 -12 4 12 -159.425 155.341 11
 -11 4 12 -25.5704 153.02 9
 -11 4 12 7.96155 140.993 11
 -10 4 12 1330.08 311.065 9
 -10 4 12 1168.69 250.124 11
 -9 4 12 40.6788 136.728 9
 -9 4 12 -61.9979 168.352 11
 -8 4 12 4810.15 589.836 9
 -8 4 12 4267.18 504.306 11
 -7 4 12 925.931 289.903 9
 -7 4 12 1682.98 368.505 11
 -6 4 12 4774.77 587.232 9
 6 4 -12 3324.63 497.044 5
 -6 4 12 4237.96 515.879 11
 -5 4 12 199.151 191.431 9
 5 4 -12 280.159 224.538 5
 -5 4 12 627.598 275.099 11
 -4 4 12 1401.54 324.914 9
 4 4 -12 1175.85 310.516 5
 -3 4 12 3184.7 472.013 9
 3 4 -12 3167.12 477.91 5
 -3 4 12 2086.64 419.031 11
 -2 4 12 485.695 263.693 9
 2 4 -12 365.226 235.739 5
 -1 4 12 2224.81 370.155 9
 1 4 -12 2203.52 393.821 5
 -1 4 12 2265.24 433.997 11
 0 4 12 150.475 114.627 9
 0 4 -12 282.196 227.358 5
 1 4 12 401.701 152.82 9
 -1 4 -12 413.734 198.859 5
 1 4 12 855.476 309.834 11
 2 4 12 119.017 98.5641 9
 -2 4 -12 85.6197 169.021 5
 3 4 12 106.158 113.665 9
 -3 4 -12 161.246 177.749 5
 4 4 12 163.298 128.651 9
 -4 4 -12 103.982 147.77 5
 -5 4 -12 347.245 177.585 5
 -6 4 -12 202.021 162.905 5
 -7 4 -12 337.875 188.319 5
 -8 4 -12 49.4425 133.81 5
 -9 4 -12 591.133 199.846 5
 -10 4 -12 -3.42551 110.504 5
 -11 4 -12 706.14 193.448 5
 -12 4 -12 180.324 116.132 5
 -13 4 -12 119.785 151.392 11
 -14 4 -12 -129.379 132.462 11
 -15 4 -12 42.9497 96.0686 11
 -13 5 12 211.448 117.109 11
 -12 5 12 251.226 128.659 11
 -11 5 12 274.61 132.373 11
 -10 5 12 189.213 131.907 11
 -9 5 12 358.88 169.443 11
 -8 5 12 888.591 222.716 11
 -7 5 12 611.295 212.41 11
 6 5 -12 253.008 146.85 5
 -6 5 12 446.021 198.664 11
 5 5 -12 35.0928 112.514 5
 -5 5 12 562.765 214.247 11
 4 5 -12 16.0152 107.03 5
 -4 5 12 1602.53 303.647 11
 3 5 -12 688.214 198.808 5
 -3 5 12 1323.36 290.407 11
 2 5 -12 78.4564 138.479 5
 -2 5 12 651.443 226.024 11
 1 5 -12 -176.204 173.632 5
 -1 5 12 690.795 227.996 11
 0 5 -12 -27.8957 159.274 5
 0 5 12 834.312 241.671 11
 -1 5 -12 -370.539 209.704 5
 -3 5 -12 -540.272 195.805 5
 -4 5 -12 -369.01 196.843 5
 -5 5 -12 -163.538 130.643 5
 -6 5 -12 -79.0158 131.018 5
 -7 5 -12 33.1335 98.8521 5
 -8 5 -12 -137.206 119.968 5
 -9 5 -12 -39.8678 77.2474 5
 -23 0 13 149.693 97.7063 8
 -22 0 13 24.0532 86.654 8
 -21 0 13 6.71063 109.341 8
 -20 0 13 55.7632 109.677 8
 -19 0 13 -94.9704 107.995 8
 -18 0 13 -12.5365 104.595 8
 -17 0 13 -18.1834 121.961 8
 -16 0 13 -89.8813 154.771 8
 -15 0 13 -95.5716 167.67 8
 14 0 -13 -62.9846 208.092 3
 -14 0 13 -28.6164 109.399 8
 13 0 -13 89.7251 201.485 3
 -13 0 13 -62.1128 136.705 8
 12 0 -13 -37.7352 220.489 3
 -12 0 13 -49.0859 137.259 8
 11 0 -13 31.5264 268.847 3
 -11 0 13 -37.5157 118.737 8
 10 0 -13 52.6412 187.359 3
 -10 0 13 -82.7341 137.356 8
 9 0 -13 -23.6044 159.85 3
 -9 0 13 -0.87253 104.311 8
 8 0 -13 48.058 207.717 3
 -8 0 13 18.2281 112.512 8
 7 0 -13 153.177 291.981 3
 -7 0 13 69.7627 126.389 8
 6 0 -13 84.7144 195.665 3
 -6 0 13 -0.35482 105.615 8
 5 0 -13 -28.4839 178.85 3
 4 0 -13 36.8048 184.144 3
 3 0 -13 -32.5624 161.18 3
 2 0 -13 -29.593 205.764 3
 1 0 -13 -30.2152 185.947 3
 0 0 13 88.6652 317.159 2
 1 0 13 39.7055 108.935 8
 1 0 13 59.6333 283.689 2
 2 0 13 -46.9391 125.229 8
 2 0 13 116.475 179.602 2
 3 0 13 14.4989 218.918 2
 3 0 13 1.09484 70.5859 9
 3 0 13 -21.4387 119.91 8
 4 0 13 120.304 269.535 2
 4 0 13 -4.03417 90.5261 9
 4 0 13 55.6361 243.491 4
 4 0 13 -58.8889 113.187 8
 5 0 13 20.8775 335.79 2
 5 0 13 45.7609 134.693 9
 5 0 13 -97.0367 255.324 4
 5 0 13 79.9353 132.715 8
 6 0 13 -27.8305 269.776 2
 6 0 13 -66.0312 287.035 4
 6 0 13 92.5239 115.573 8
 7 0 13 134.557 239.971 4
 7 0 13 178.194 431.874 2
 7 0 13 65.4726 107.031 8
 8 0 13 -70.1302 226.603 2
 8 0 13 95.839 128.726 8
 9 0 13 305.777 425.985 2
 9 0 13 49.7214 121.783 8
 10 0 13 -48.5169 117.782 8
 11 0 13 -4.04534 109.892 8
 12 0 13 -23.8759 114.115 8
 13 0 13 95.0297 152.977 7
 14 0 13 7.22662 138.207 7
 15 0 13 -0.12315 125.094 7
 16 0 13 -51.9154 142.934 7
 17 0 13 156.002 137.786 6
 -24 1 13 156.949 95.8824 8
 -23 1 13 379.245 152.415 8
 -22 1 13 200.847 128.583 8
 -21 1 13 41.628 107.164 8
 -20 1 13 128.904 139.903 8
 19 -1 -13 48.5884 129.078 10
 -19 1 13 19.133 97.8033 8
 18 -1 -13 19.7266 147.538 10
 -18 1 13 50.7427 104.227 8
 17 -1 -13 838.502 249.891 10
 -17 1 13 390.642 194.147 8
 16 -1 -13 3046.86 433.722 10
 -16 1 13 1817.22 407.473 8
 15 -1 -13 121.225 151.99 10
 -15 1 13 -70.5755 176.367 8
 14 -1 -13 173.227 166.356 10
 -14 1 13 24.6943 134.265 8
 13 -1 -13 656.272 446.619 3
 13 -1 -13 670.139 247.862 10
 -13 -1 13 395.88 184.517 8
 -13 1 13 294.085 185.267 8
 13 1 -13 645.564 450.148 3
 12 -1 -13 -73.7847 230.375 3
 12 -1 -13 142.603 190.487 10
 12 1 -13 -10.1079 185.832 3
 -12 -1 13 133.454 139.745 8
 -12 1 13 69.1405 130.407 8
 11 -1 -13 1261.55 513.301 3
 11 -1 -13 2056.4 359.444 10
 -11 -1 13 1714.61 365.356 8
 -11 1 13 1522.07 347.308 8
 11 1 -13 1751.93 672.266 3
 10 -1 -13 6743.24 602.186 10
 -10 -1 13 6077.92 640.369 8
 -10 1 13 6413.8 666.203 8
 10 1 -13 6349.75 1279.6 3
 10 -1 -13 5445.34 1059.96 3
 9 -1 -13 225.242 222.164 3
 -9 -1 13 455.638 202.183 8
 -9 1 13 329.215 176.68 8
 9 1 -13 271.488 285.036 3
 8 -1 -13 1861.08 596.71 3
 -8 -1 13 2268.75 371.369 8
 -8 1 13 2471.98 409.99 8
 8 1 -13 2457.21 786.8 3
 -7 -1 13 10102.2 748.239 8
 -7 1 13 10289.4 805.927 8
 7 1 -13 11606.1 1614.42 3
 7 -1 -13 9699.65 1335.41 3
 6 -1 -13 15.7017 202.431 3
 -6 -1 13 112.337 113.191 8
 -6 1 13 165.096 135.754 8
 6 1 -13 368.611 365.588 3
 -5 1 13 5294.57 620.446 9
 -5 1 13 4298.97 1113.37 2
 -5 1 13 5093.75 550.602 8
 5 1 -13 5566.49 1111.92 3
 5 -1 -13 5054.07 918.53 3
 -4 1 13 4725.48 577.967 9
 -4 1 13 3638.9 1020.86 2
 -4 1 13 4443.59 502.376 8
 4 1 -13 4934.47 1043.06 3
 4 -1 -13 4349.83 846 3
 4 1 -13 4124.42 854.787 1
 -3 1 13 2796.2 428.11 9
 -3 1 13 2616.95 888.548 2
 -3 1 13 2700.7 389.365 8
 3 1 -13 2457.03 744.324 3
 3 -1 -13 2570.29 647.939 3
 3 1 -13 2363.92 639.578 1
 -2 1 13 6743.84 655.627 9
 2 1 -13 5837.88 1108.3 3
 -2 1 13 6041.72 572.343 8
 -2 1 13 5900.44 1351.16 2
 2 -1 -13 5759.9 929.17 3
 -1 1 13 1566.71 754.735 2
 -1 1 13 2178.71 370.863 9
 1 1 -13 1980.91 638.587 3
 -1 1 13 1985.93 325.285 8
 0 1 13 755.191 532.78 2
 0 1 13 989.284 253.819 9
 0 -1 13 975.618 213.782 8
 0 1 13 939.979 233.453 8
 0 1 -13 708.391 396.791 3
 1 1 13 144.033 343.143 2
 1 1 13 27.9873 91.3138 9
 1 -1 13 91.3431 101.378 8
 1 1 13 113.488 138.288 8
 2 1 13 1361.12 725.793 2
 2 1 13 1441.16 286.185 9
 2 -1 13 1590.89 280.003 8
 2 1 13 1383.55 281.282 8
 3 1 13 -18.1356 187.906 2
 3 1 13 -21.8597 96.8455 9
 3 -1 13 -44.3053 253.942 4
 3 -1 13 -68.9942 104.963 8
 3 1 13 -17.5038 111.598 8
 3 -1 13 18.1526 281.657 2
 4 1 13 951.314 629.231 2
 4 1 13 955.604 237.541 9
 4 -1 13 865.719 480.45 4
 4 -1 13 1011.96 256.809 8
 4 1 13 921.397 238.713 8
 4 -1 13 827.666 571.069 2
 5 1 13 6150.11 585.849 9
 5 -1 13 6477.15 594.43 8
 5 1 13 6056.63 584.361 8
 5 -1 13 6432.64 1706.07 2
 5 1 13 5678.31 1575.85 2
 5 -1 13 6175.8 1246.67 4
 6 -1 13 1245.64 806.898 2
 6 1 13 1668.38 322.627 9
 6 -1 13 1566.29 629.665 4
 6 1 13 1038.11 718.221 2
 6 -1 13 1375.34 318.613 8
 6 1 13 1655.17 331.721 8
 7 -1 13 1151.32 780.32 2
 7 -1 13 1065.69 576.867 4
 7 1 13 679.3 499.591 2
 7 -1 13 849.13 260.155 8
 7 1 13 1031.06 270.212 8
 8 -1 13 1379.33 648.041 4
 8 -1 13 1599.09 905.278 2
 8 -1 13 1253.79 328.367 8
 8 1 13 1621.27 331.437 8
 8 1 13 1645.77 892.45 2
 9 -1 13 373.435 206.302 8
 9 1 13 382.667 195.241 8
 10 -1 13 879.032 274.94 8
 10 1 13 654.283 250.515 8
 11 -1 13 92.8649 160.813 8
 11 1 13 -81.7102 123.249 8
 12 1 13 302.634 195.401 8
 12 -1 13 373.373 231.206 7
 13 -1 13 1613.21 336.588 7
 14 -1 13 258.197 177.205 7
 15 -1 13 94.4662 145.061 7
 16 -1 13 19.8816 119.542 7
 17 -1 13 81.6598 127.928 7
 18 -1 13 273.103 133.199 6
 18 -1 13 28.1406 126.778 7
 19 -1 13 508.774 133.954 6
 -23 2 13 188.011 104.549 8
 -22 2 13 100.114 97.7261 8
 -21 2 13 50.2642 90.718 8
 20 -2 -13 738.113 208.456 10
 -20 2 13 312.803 174.397 8
 19 -2 -13 1092.95 256.173 10
 -19 2 13 557.319 208.663 8
 18 -2 -13 231.297 185.392 10
 -18 2 13 42.6614 102.041 8
 17 -2 -13 10.5163 124.728 10
 -17 2 13 -125.911 144.664 8
 16 -2 -13 81.8377 142.3 10
 -16 2 13 -56.9801 135.09 8
 15 -2 -13 965.307 256.191 10
 -15 2 13 441.964 188.263 8
 14 -2 -13 985.552 275.65 10
 -14 2 13 518.867 205.074 8
 13 -2 -13 3855.93 483.795 10
 -13 2 13 3065.85 505.754 8
 12 -2 -13 4459.41 510.528 10
 -12 2 13 3879.04 568.987 8
 11 -2 -13 4925.53 529.652 10
 11 2 -13 4432.04 1180.94 3
 -11 2 13 4414.09 578.707 8
 11 -2 -13 3345.4 888.572 3
 10 -2 -13 20650.2 1053.11 10
 10 2 -13 21107.7 2558.8 3
 -10 2 13 21590.8 1242.72 8
 9 -2 -13 158.183 201.124 10
 9 -2 -13 31.5613 171.883 3
 -9 2 13 127.167 156.736 8
 9 2 -13 134.872 301.113 3
 -9 2 13 207.568 209.939 11
 8 2 -13 3702.92 1053.16 3
 -8 2 13 4339.57 550.076 8
 8 2 -13 3472.28 920.37 1
 8 -2 -13 3464.32 885.258 3
 -8 2 13 4108.75 465.68 11
 7 2 -13 4817.54 1079.13 1
 7 2 -13 5026.4 1225.99 3
 -7 2 13 4995.64 590.835 8
 7 -2 -13 3913.99 939.363 3
 -7 2 13 6017.58 568.301 11
 6 2 -13 5807.26 1182.36 1
 6 2 -13 5573.54 1280.92 3
 -6 2 13 5727.01 630.051 8
 6 -2 -13 4071.06 902.307 3
 -6 2 13 7127.79 634.418 11
 5 -2 -13 91.6713 142.263 3
 -5 2 13 91.9862 113.077 9
 5 2 -13 -84.8097 241.898 1
 -5 2 13 147.311 146.66 8
 5 2 -13 -46.3614 266.404 3
 -5 2 13 355.485 190.006 11
 4 2 -13 -25.0555 136.394 1
 4 -2 -13 -9.54229 115.306 3
 -4 2 13 -117.04 161.256 9
 -4 2 13 -24.3267 125.668 8
 4 2 -13 7.66684 273.139 3
 -4 2 13 332.481 236.398 11
 -3 2 13 1941.91 376.671 9
 -3 2 13 1614.27 330.92 8
 3 2 -13 1733.38 739.563 3
 3 2 -13 1764.94 649.196 1
 -3 2 13 2413.09 452.526 11
 -2 2 13 3084.22 484.157 9
 2 2 -13 2805.75 905.416 3
 -2 2 13 2658.58 416.548 8
 2 2 -13 2824.99 822.811 1
 -2 2 13 3804.36 522.542 11
 -1 2 13 424.53 190.007 9
 -1 2 13 271.456 141.378 8
 0 2 13 151.139 143.27 9
 0 -2 13 15.8616 209.582 4
 0 2 13 86.7513 117.277 8
 1 -2 13 812.562 534.765 4
 1 2 13 562.353 199.408 9
 1 -2 13 513.308 185.373 8
 1 2 13 630.864 210.458 8
 1 2 13 1275.54 365.02 11
 2 2 13 1850.48 341.372 9
 2 -2 13 2356.78 806.614 4
 2 -2 13 2213.82 352.097 8
 2 2 13 1924.65 316.645 8
 2 2 13 1741.04 848.113 2
 3 -2 13 427.3 391.6 4
 3 2 13 458.244 169.797 9
 3 2 13 425.693 492.638 2
 3 -2 13 428.016 205.984 8
 3 2 13 466.641 167.758 8
 3 -2 13 465.226 533.102 2
 4 -2 13 225.406 325.055 4
 4 2 13 172.254 111.53 9
 4 -2 13 131.617 116.704 8
 4 2 13 207.207 135.94 8
 4 -2 13 115.432 228.645 2
 5 -2 13 314.623 308.507 4
 5 2 13 200.842 121.801 9
 5 -2 13 219.531 145.152 8
 5 -2 13 70.7884 215.186 2
 6 -2 13 432.374 489.631 2
 6 -2 13 273.461 239.253 4
 6 2 13 492.042 213.191 9
 6 -2 13 267.433 155.252 8
 7 2 13 4318.28 537.307 9
 7 -2 13 3391.03 548.518 8
 8 -2 13 566.509 253.257 8
 9 -2 13 3163.43 563.993 8
 10 -2 13 143.852 226.212 7
 11 -2 13 2143.12 371.766 7
 12 -2 13 500.051 209.968 7
 13 -2 13 8372.01 689.585 7
 14 -2 13 1422.01 299.562 7
 15 -2 13 2462.4 362.942 7
 16 -2 13 566.93 196.091 7
 17 -2 13 677.951 178.976 7
 17 -2 13 1165.4 199.155 6
 18 -2 13 385.073 120.461 6
 -21 3 13 214.473 107.189 8
 -20 3 13 73.919 82.4909 8
 -19 3 13 62.428 86.1195 8
 18 -3 -13 1142.55 238.525 10
 -18 3 13 629.172 201.519 8
 17 -3 -13 1430.75 258.096 10
 -17 3 13 905.96 258.682 8
 16 -3 -13 329.26 168.398 10
 -16 3 13 172.177 137.679 8
 15 -3 -13 81.8357 144.49 10
 -15 3 13 -44.8286 114.39 8
 14 -3 -13 1360.78 294.006 10
 -14 3 13 977.878 267.054 8
 13 -3 -13 199.663 165.841 10
 -13 3 13 49.1558 102.316 8
 12 -3 -13 5643.06 556.341 10
 -12 3 13 4148.93 547.36 8
 -12 3 13 4552.53 487.833 11
 11 -3 -13 56.2016 170.903 10
 -11 3 13 39.8291 107.028 8
 -11 3 13 -166.509 167.999 11
 -10 3 13 365.519 163.65 8
 -10 3 13 519.44 164.868 11
 -9 3 13 -56.7414 147.641 8
 -9 3 13 -220.855 201.848 11
 -8 3 13 4423.21 609.139 9
 -8 3 13 4015.97 503.113 8
 -8 3 13 5741.35 583.536 11
 -7 3 13 27.6544 126.45 9
 -7 3 13 -62.7566 143.76 8
 -7 3 13 100.07 162.551 11
 -6 3 13 3708.76 557.564 9
 -6 3 13 4549.33 517.925 11
 -5 3 13 101.074 197.478 9
 5 3 -13 -9.12739 122.819 5
 -5 3 13 329.291 293.089 11
 4 3 -13 3939.05 1134.42 1
 -4 3 13 4256.1 587.094 9
 4 3 -13 3218.68 486.902 5
 -4 3 13 5421.36 577.235 11
 -3 -3 13 176.138 330.364 4
 -3 3 13 395.521 235.168 9
 3 3 -13 256.201 323.847 1
 3 3 -13 224.715 214.861 5
 -3 3 13 666.262 267.282 11
 2 3 -13 102.09 240.67 1
 -2 -3 13 -61.6693 286.753 4
 -2 3 13 172.901 178.895 9
 -1 3 13 2628.97 447.628 9
 -1 -3 13 1909.3 774.513 4
 1 3 -13 2423.2 885.228 1
 -1 3 13 3169.63 490.036 11
 0 3 13 304.937 190.262 9
 0 3 13 2816.41 479.031 11
 1 3 13 7577.43 713.964 9
 1 3 13 6753.16 680.528 11
 2 3 13 -25.4935 137.664 9
 2 3 13 1796.69 415.401 11
 3 3 13 14.6277 95.8387 9
 4 3 13 -13.5829 99.5348 9
 5 3 13 382.612 192.34 9
 5 -3 13 392.061 216.688 7
 6 3 13 200.826 156.108 9
 6 -3 13 97.451 142.12 7
 7 -3 13 72.8522 157.061 7
 8 -3 13 21.6064 153.079 7
 9 -3 13 86.1405 151.281 7
 10 -3 13 984.797 270.161 7
 11 -3 13 -17.3602 164.551 7
 -12 3 -13 570.443 207.765 5
 12 -3 13 669.985 239.141 7
 -13 3 -13 684.076 185.578 5
 13 -3 13 1058.44 249.319 7
 14 -3 13 137.97 149.441 7
 15 -3 13 291.527 143.508 6
 16 -3 13 337.94 135.987 6
 -18 4 13 -16.3331 53.5278 9
 -17 4 13 36.3423 58.1771 9
 -16 4 13 154.71 104.899 9
 -15 4 13 -110.555 113.207 9
 -14 4 13 -88.318 119.317 9
 -14 4 13 249.311 142.37 11
 -13 4 13 -28.5961 117.929 9
 -13 4 13 282.585 144.92 11
 -12 4 13 0.07559 115.149 9
 -12 4 13 97.3581 110.172 11
 -11 4 13 -98.9576 137.311 9
 -11 4 13 31.5346 116.797 11
 -10 4 13 -144.231 157.682 9
 -10 4 13 63.4926 125.92 11
 -9 4 13 -81.6391 145.72 9
 -9 4 13 -58.6395 128.63 11
 -8 4 13 230.162 146.125 9
 -8 4 13 1407.74 312.935 11
 -7 4 13 4089.16 521.802 9
 -7 4 13 3768.26 477.43 11
 -6 4 13 304.382 194.55 9
 -6 4 13 1768.41 381.74 11
 -5 4 13 2864.06 433.676 9
 5 4 -13 2031.23 397.638 5
 -5 4 13 3110.23 438.492 11
 -4 4 13 432.286 216.651 9
 4 4 -13 254.695 204.267 5
 -3 4 13 120.329 114.551 9
 3 4 -13 95.1042 137.613 5
 -2 4 13 -84.2799 125.132 9
 2 4 -13 267.34 209.605 5
 -1 4 13 59.0217 86.8536 9
 1 4 -13 -30.5943 135.503 5
 0 4 13 85.3009 86.3781 9
 0 4 -13 -14.2349 124.921 5
 1 4 13 -4.99551 91.8826 9
 -1 4 -13 111.594 178.861 5
 2 4 13 -54.1392 89.4397 9
 -2 4 -13 7.20456 136.171 5
 3 4 13 326.437 152.755 9
 -3 4 -13 340.346 181.644 5
 -4 4 -13 558.666 216.123 5
 -5 4 -13 760.759 230.073 5
 -6 4 -13 166.716 164.711 5
 -7 4 -13 788.36 228.241 5
 -8 4 -13 3.02319 105.623 5
 -9 4 -13 103.377 136.527 5
 -10 4 -13 17.198 88.4661 5
 -11 4 -13 247.908 119.432 5
 -12 4 -13 197.15 144.037 11
 -13 4 -13 79.2004 110.31 11
 -14 4 -13 0.0504 93.6073 11
 -12 5 13 551.84 162.765 11
 -11 5 13 744.309 178.912 11
 -10 5 13 574.762 175.065 11
 -9 5 13 761.925 196.461 11
 -8 5 13 821.804 228.189 11
 -7 5 13 3343.5 364.281 11
 -6 5 13 4005.57 403.381 11
 5 5 -13 1581.4 264.524 5
 -5 5 13 1922.17 311.301 11
 4 5 -13 664.688 202.771 5
 -4 5 13 1438.33 267.508 11
 3 5 -13 794.988 209.33 5
 -3 5 13 1297.48 264.124 11
 2 5 -13 561.833 176.087 5
 -2 5 13 1521.14 283.67 11
 1 5 -13 379.537 146.274 5
 0 5 -13 -75.1829 134.271 5
 -1 5 -13 -532.024 187.04 5
 -2 5 -13 -222.03 141.4 5
 -3 5 -13 -239.364 151.501 5
 -4 5 -13 363.932 155.621 5
 -5 5 -13 0.04935 95.9676 5
 -6 5 -13 -153.724 124.158 5
 -7 5 -13 164.795 97.1805 5
 -22 0 14 58.3523 75.2294 8
 -21 0 14 611.927 213.881 8
 -20 0 14 823.177 247.995 8
 -19 0 14 50.8291 120.642 8
 -18 0 14 1251.26 307.348 8
 -17 0 14 2276.1 436.882 8
 -16 0 14 938.707 302.316 8
 -15 0 14 1541.74 411.718 8
 -14 0 14 1079.35 357.534 8
 -13 0 14 4.94269 104.673 8
 12 0 -14 408.086 364.467 3
 -12 0 14 663.767 247.74 8
 11 0 -14 -11.9105 172.469 3
 -11 0 14 57.9339 109.491 8
 10 0 -14 1072.61 519.976 3
 -10 0 14 1039.07 282.197 8
 9 0 -14 2140.77 717.375 3
 -9 0 14 2449.14 407.487 8
 8 0 -14 1444.87 571.708 3
 -8 0 14 1273.85 319.755 8
 -7 0 14 17568.9 1147.31 9
 -7 0 14 21216.5 1141.13 8
 7 0 -14 21476.4 2145.56 3
 -6 0 14 377.827 164.356 9
 -6 0 14 560.894 229.595 8
 6 0 -14 466.156 362.226 3
 -5 0 14 28778 1362.89 9
 -5 0 14 31863.3 1349.62 8
 5 0 -14 30579.8 2467.88 3
 -4 0 14 10739.3 814.855 9
 -4 0 14 12396.4 832.505 8
 4 0 -14 11960 1531.97 3
 -3 0 14 6732.58 624.822 9
 -3 0 14 7543.74 629.966 8
 3 0 -14 7326.03 1153.14 3
 -2 0 14 2829.8 398.017 9
 -2 0 14 2869.52 377.673 8
 2 0 -14 2813.83 707.601 3
 -1 0 14 1450.94 273.091 9
 -1 0 14 1469.48 269.724 8
 -1 0 14 1404.95 743.421 2
 0 0 14 5212.93 518.858 9
 0 0 14 5334.7 1400.59 2
 0 0 14 5758.93 539.59 8
 1 0 14 -8.00553 86.1578 9
 1 0 14 -40.4679 115.125 8
 1 0 14 -9.87165 176.13 2
 2 0 14 3412.76 426.787 9
 2 0 14 3398.31 416.161 8
 2 0 14 3185.97 1137.81 2
 3 0 14 244.306 440.108 2
 3 0 14 200.536 132.346 9
 3 0 14 259.164 110.919 8
 4 0 14 863.42 641.793 2
 4 0 14 889.613 245.813 9
 4 0 14 938.47 519.925 4
 4 0 14 888.216 227.199 8
 5 0 14 33.6858 209.037 2
 5 0 14 68.7773 230.528 4
 5 0 14 94.9474 134.26 8
 6 0 14 7405.74 680.322 8
 6 0 14 6705.91 1770.47 2
 6 0 14 6394.15 1306.09 4
 7 0 14 163.44 319.833 2
 7 0 14 254.558 189.633 8
 8 0 14 9385.21 816.742 8
 9 0 14 261.979 191.706 8
 10 0 14 4521.98 577.012 8
 11 0 14 171.626 161.225 8
 12 0 14 2500.81 451.591 8
 13 0 14 193.077 168.165 7
 14 0 14 300.944 179.46 7
 15 0 14 707.642 222.939 7
 -23 1 14 461.651 157.022 8
 -22 1 14 145.79 118.067 8
 -21 1 14 681.09 209.512 8
 -20 1 14 -47.2719 90.9463 8
 -19 1 14 384.48 201.726 8
 -18 1 14 45.6486 110.874 8
 -17 1 14 -57.9133 131.683 8
 -16 1 14 679.066 252.781 8
 -15 1 14 591.926 241.815 8
 -14 -1 14 -19.1775 95.3249 8
 -14 1 14 -84.7451 167.191 8
 -13 -1 14 47.9457 143.829 8
 -13 1 14 -98.6504 154.936 8
 -12 -1 14 2939.33 470.406 8
 -12 1 14 2778.14 456.262 8
 -11 -1 14 4205.09 559.523 8
 -11 1 14 3723.11 554.468 8
 11 1 -14 4139.08 1082.42 3
 11 -1 -14 4717.15 1088.86 3
 10 -1 -14 982.235 536.446 3
 -10 -1 14 623.797 242.95 8
 -10 1 14 474.007 191.287 8
 10 1 -14 675.714 493.624 3
 -9 -1 14 31957.9 1415.44 8
 -9 1 14 33558.9 1467.87 8
 9 1 -14 32265.6 2925.44 3
 9 -1 -14 30591.7 2624.46 3
 8 -1 -14 559.523 456.226 3
 -8 -1 14 463.338 228.563 8
 -8 1 14 521.412 237.776 8
 8 1 -14 570.86 459.842 3
 -7 -1 14 12731.5 861.772 8
 -7 1 14 13348.7 914.183 8
 7 1 -14 13671.6 1869.02 3
 7 -1 -14 12169 1605.02 3
 6 -1 -14 1145.32 521.196 3
 -6 1 14 1116.1 304.447 9
 -6 1 14 1405.61 307.986 8
 -6 -1 14 1115.61 259.002 8
 6 1 -14 1502.7 630.187 3
 5 -1 -14 83.3639 258.218 3
 -5 1 14 -5.89027 107.26 9
 -5 -1 14 103.413 120.072 8
 -5 1 14 143.474 158.583 8
 5 1 -14 129.266 303.599 3
 -4 1 14 14154.8 993.39 9
 -4 -1 14 12441.7 821.313 8
 -4 1 14 12577.6 857.605 8
 -4 1 14 11509.9 1918.91 2
 4 1 -14 12590.6 1774.49 3
 4 -1 -14 12539.4 1505.1 3
 -3 1 14 6229.57 655.176 9
 -3 -1 14 5896.82 552.684 8
 3 1 -14 5157.45 1100.76 3
 -3 1 14 5529.38 569.434 8
 -3 1 14 5747.95 1403.94 2
 -2 1 14 2656.66 956.739 2
 -2 1 14 3189.18 458.286 9
 2 1 -14 2551.03 770.335 3
 -2 -1 14 3226.93 398.846 8
 -2 1 14 2813.66 394.144 8
 -1 1 14 5969.82 619.371 9
 1 1 -14 5186.4 1100.26 3
 -1 -1 14 6062.71 562.512 8
 -1 1 14 5308.06 532.833 8
 -1 1 14 4942.21 1356.15 2
 0 1 14 752.517 604.313 2
 0 1 14 826.981 229.566 9
 0 -1 14 964.316 231.295 8
 0 1 14 823.822 236.572 8
 1 1 14 200.607 332.25 2
 1 1 14 158.645 103.429 9
 1 -1 14 309.627 136.422 8
 1 1 14 205.403 127.02 8
 2 1 14 146.363 291.535 2
 2 1 14 331.454 130.212 9
 2 -1 14 629.039 380.698 4
 2 -1 14 395.895 153.051 8
 2 1 14 287.728 121.678 8
 2 -1 14 257.769 363.141 2
 3 1 14 3417.61 453.676 9
 3 1 14 2338.62 987.146 2
 3 -1 14 3562.41 436.844 8
 3 1 14 3301.69 428.57 8
 3 -1 14 3297.15 939.308 4
 3 -1 14 2906.08 1118.18 2
 4 -1 14 -100.523 426.45 2
 4 1 14 55.575 104.96 9
 4 1 14 -6.64318 220.107 2
 4 -1 14 63.0368 234.763 4
 4 -1 14 88.6069 123.297 8
 4 1 14 12.5229 123.519 8
 5 -1 14 2061.42 1030.82 2
 5 1 14 2275.96 377.573 9
 5 -1 14 2393.73 810.076 4
 5 1 14 1654.01 843.066 2
 5 -1 14 2225.68 392.638 8
 5 1 14 2072.81 366.919 8
 6 -1 14 353.301 335.286 2
 6 -1 14 379.124 328.685 4
 6 1 14 349.722 188.545 9
 6 1 14 378.121 459.555 2
 6 -1 14 245.713 159.516 8
 6 1 14 306.596 175.744 8
 7 -1 14 571.291 570.175 2
 7 1 14 519.908 541.997 2
 7 -1 14 473.052 195.056 8
 7 1 14 546.436 214.46 8
 8 -1 14 194.891 141.806 8
 8 1 14 304.498 180.405 8
 9 -1 14 -27.4153 120.589 8
 9 1 14 86.317 134.125 8
 10 -1 14 210.646 185.286 8
 10 1 14 4.85119 106.6 8
 11 -1 14 724.922 264.457 8
 11 1 14 907.558 288.118 8
 12 1 14 169.927 158.787 8
 12 -1 14 103.208 178.762 7
 13 -1 14 117.286 199.41 7
 14 -1 14 2465.82 364.135 7
 15 -1 14 252.419 159.136 7
 16 -1 14 128.86 143.062 7
 17 -1 14 554.821 167.185 6
 17 -1 14 209.887 134.957 7
 18 -1 14 948.83 167.928 6
 -22 2 14 118.792 92.2812 8
 -21 2 14 715.853 205.605 8
 -20 2 14 234.889 132.13 8
 -19 2 14 799.001 241.506 8
 -18 2 14 57.6731 103.039 8
 -17 2 14 -0.14364 96.094 8
 16 -2 -14 575.943 221.615 10
 -16 2 14 382.421 184.039 8
 15 -2 -14 132.159 174.091 10
 -15 2 14 -102.907 136.007 8
 14 -2 -14 102.869 170.063 10
 -14 2 14 -45.8701 132.671 8
 13 -2 -14 458.424 253.03 10
 -13 2 14 -11.9283 117.465 8
 12 -2 -14 17314.6 970.49 10
 -12 2 14 14334.3 1068.07 8
 -11 2 14 940.316 292.571 8
 -10 2 14 15059.4 1011.09 8
 9 2 -14 8258.55 1643.3 3
 -9 2 14 8809.93 780.861 8
 9 -2 -14 6187.73 1188.37 3
 8 -2 -14 654.342 390.966 3
 -8 2 14 1007.18 276.953 8
 8 2 -14 792.206 532.053 3
 -8 2 14 1572 336.838 11
 7 -2 -14 368.582 315.927 3
 -7 2 14 685.695 256.991 9
 -7 2 14 892.563 258.915 8
 7 2 -14 637.007 466.067 3
 -7 2 14 1464.13 307.452 11
 6 -2 -14 -24.4092 195.322 3
 -6 2 14 -34.2868 108.036 9
 6 2 -14 -71.1991 191.099 1
 -6 2 14 105.349 124.423 8
 6 2 -14 -76.1415 296.598 3
 -6 2 14 562.475 257.413 11
 -5 2 14 2276.09 423.108 9
 -5 2 14 2215.02 377.801 8
 5 2 -14 1972.72 725.683 1
 5 2 -14 2418.89 881.316 3
 -5 2 14 3089.49 474.388 11
 -4 2 14 3274.72 507.999 9
 -4 2 14 2917.55 424.261 8
 4 2 -14 2469.44 914.164 3
 -4 2 14 4565.1 548.295 11
 4 2 -14 2689.69 821.959 1
 3 2 -14 903.122 482.536 1
 -3 2 14 1125.53 303.811 9
 -3 2 14 670.96 221.335 8
 3 2 -14 512.428 363.613 3
 -2 2 14 1274.69 325.302 9
 -2 2 14 1020.27 254.874 8
 2 2 -14 916.9 500.336 3
 2 2 -14 826.288 461.903 1
 -2 2 14 2140.24 393.018 11
 -1 2 14 222.956 172.452 9
 -1 -2 14 125.177 372.066 4
 -1 2 14 144.422 139.623 8
 1 2 -14 -103.568 244.961 1
 -1 2 14 918.257 298.983 11
 0 2 14 426.597 198.138 9
 0 -2 14 222.715 422.509 4
 0 -2 14 240.225 145.477 8
 0 2 14 162.428 137.729 8
 1 2 14 355.081 131.785 9
 1 -2 14 362.629 369.354 4
 1 -2 14 354.147 163.876 8
 1 2 14 570.537 210.906 8
 2 2 14 2023.61 350.633 9
 2 -2 14 2009.52 813.432 4
 2 -2 14 1820.47 333.703 8
 2 2 14 1864.82 329.55 8
 3 2 14 5823.24 614.849 9
 3 -2 14 5495.52 578.067 8
 3 -2 14 5065.62 1589.79 2
 3 2 14 5763.91 559.117 8
 3 2 14 3771.54 1269.49 2
 3 -2 14 5309.27 1258.49 4
 4 2 14 473.876 209.73 9
 4 -2 14 445.393 183.305 8
 4 2 14 362.239 176.755 8
 4 -2 14 937.955 729.511 2
 5 2 14 2288.44 379.152 9
 5 -2 14 2034.82 369.72 8
 5 2 14 1986.27 338.797 8
 6 2 14 388.073 197.71 9
 6 -2 14 148.687 143.049 8
 6 2 14 200.349 149.347 8
 7 -2 14 489.071 247.169 8
 8 -2 14 -31.5854 133.746 8
 9 -2 14 1179.44 339.48 8
 10 -2 14 571.83 225.468 7
 11 -2 14 2281.73 377.955 7
 12 -2 14 1581.55 311.339 7
 13 -2 14 217.408 160.902 7
 14 -2 14 1333.08 273.037 7
 15 -2 14 283.877 148.798 7
 16 -2 14 208.434 126.098 7
 17 -2 14 183.023 102.034 6
 -21 3 14 26.1755 51.0593 9
 -20 3 14 178.609 95.6846 9
 -20 3 14 107.577 92.5085 8
 -19 3 14 163.206 106.309 8
 -18 3 14 44.7895 77.9491 8
 -17 3 14 444.715 169.954 8
 -16 3 14 -20.4338 84.6851 8
 -15 3 14 -51.6863 113.155 8
 -14 3 14 308.39 167.833 8
 -13 3 14 266.856 154.201 8
 -12 3 14 1204.08 287.808 8
 -12 3 14 1428.65 275.328 11
 -11 3 14 427.785 177.048 8
 -11 3 14 745.744 230.298 11
 -10 3 14 4359.29 567.841 9
 -10 3 14 4512.54 526.688 8
 -10 3 14 5932.19 563.949 11
 -9 3 14 1690.47 381.69 9
 -9 3 14 1639.81 330.992 8
 -8 3 14 7583.57 784.524 9
 -8 3 14 6833.06 647.221 8
 -7 3 14 2542.61 455.299 9
 -7 3 14 2244.23 385.129 8
 -6 3 14 366.581 203.008 9
 -6 3 14 172.354 131.948 8
 -5 3 14 1262.01 313.672 9
 -5 3 14 2285.81 388.243 11
 -4 3 14 359.03 213.789 9
 4 3 -14 277.863 191.889 5
 -3 3 14 1169.22 313.613 9
 3 3 -14 775.289 254.254 5
 -2 3 14 254.969 220.201 9
 -2 3 14 2830.58 499.29 11
 -1 3 14 4589.31 568.535 9
 -1 3 14 5034.43 590.328 11
 0 3 14 917.812 269.704 9
 0 3 14 1714.04 414.113 11
 1 3 14 1686.24 330.652 9
 2 3 14 747.331 223.523 9
 3 3 14 45.7249 89.0876 9
 4 3 14 355.2 174.682 9
 5 3 14 578.819 208.992 9
 5 -3 14 356.679 234.035 7
 6 -3 14 570.44 241.422 7
 7 -3 14 -27.9941 153.347 7
 8 -3 14 -71.0638 132.952 7
 9 -3 14 190.048 141.264 7
 10 -3 14 -17.8616 137.351 7
 -11 3 -14 185.563 143.881 5
 11 -3 14 96.1846 146.653 7
 -12 3 -14 154.865 114.432 5
 12 -3 14 55.3549 120.39 7
 -13 3 -14 369.564 135.675 5
 13 -3 14 138.685 148.992 7
 14 -3 14 352.605 152.985 6
 14 -3 14 253.642 142.449 7
 15 -3 14 813.883 165.224 6
 -17 4 14 15.772 53.9765 9
 -16 4 14 -15.9337 69.7685 9
 -15 4 14 -66.0011 78.5949 9
 -14 4 14 -32.694 86.5827 9
 -13 4 14 -122.536 117.011 9
 -13 4 14 266.08 138.254 11
 -12 4 14 -88.7879 105.646 9
 -12 4 14 229.883 152.51 11
 -11 4 14 16.0605 80.3075 9
 -11 4 14 421.159 180.622 11
 -10 4 14 -88.1232 120.723 9
 -10 4 14 329.939 188.291 11
 -9 4 14 112.295 113.512 9
 -9 4 14 567.833 222.563 11
 -8 4 14 74.2358 125.5 9
 -8 4 14 756.385 255.36 11
 -7 4 14 368.94 176.874 9
 -7 4 14 1819.46 348.319 11
 -6 4 14 1565.87 320.196 9
 -6 4 14 1924.1 375.459 11
 -5 4 14 1081.33 322.476 9
 5 4 -14 250.26 201.532 5
 -4 4 14 7366.96 653.771 9
 4 4 -14 4965.93 575.742 5
 -3 4 14 6280.8 603.311 9
 3 4 -14 5224.73 565.525 5
 -3 4 14 5589.96 565.974 11
 -2 4 14 2935.97 407.535 9
 2 4 -14 1721.11 372.87 5
 -2 4 14 3052.99 450.681 11
 -1 4 14 2072.81 326.683 9
 1 4 -14 2011.81 357.512 5
 -1 4 14 2698.98 402.184 11
 0 4 14 615.705 185.178 9
 0 4 -14 325.826 193.412 5
 1 4 14 2692.01 363.103 9
 -1 4 -14 2104.64 378.446 5
 2 4 14 867.046 209.103 9
 -2 4 -14 774.614 253.312 5
 3 4 14 533.894 170.214 9
 -3 4 -14 413.485 195.116 5
 -4 4 -14 173.35 156.898 5
 -5 4 -14 106.378 127.62 5
 -6 4 -14 432.68 187.228 5
 -7 4 -14 108.722 121.568 5
 -8 4 -14 79.9356 119.815 5
 -9 4 -14 -13.0331 89.9901 5
 -10 4 -14 11.2881 123.136 11
 -10 4 -14 1095.97 211.233 5
 -11 4 -14 718.492 203.594 11
 -11 4 -14 51.5886 77.4343 5
 -12 4 -14 -146.677 125.521 11
 -11 5 14 253.938 121.469 11
 -10 5 14 420.777 140.207 11
 -9 5 14 849.461 190.47 11
 -8 5 14 1144.85 220.229 11
 -7 5 14 1214.71 222.414 11
 -6 5 14 4089.14 375.735 11
 -5 5 14 4207.02 381.008 11
 4 5 -14 2067.6 277.619 5
 -4 5 14 2278.64 318.912 11
 3 5 -14 1225.2 231.595 5
 2 5 -14 1214.12 234.871 5
 1 5 -14 315.818 136.304 5
 0 5 -14 -115.173 122.241 5
 -1 5 -14 -150.03 145.462 5
 -2 5 -14 -373.126 146.145 5
 -3 5 -14 -259.659 124.059 5
 -4 5 -14 11.4863 86.3304 5
 -5 5 -14 -45.0223 88.3507 5
 -6 5 -14 254.626 95.9016 5
 -21 0 15 75.7373 93.4448 8
 -20 0 15 -69.0512 84.9507 8
 -19 0 15 23.8581 82.198 8
 -18 0 15 -90.4855 131.59 8
 -17 0 15 38.394 95.3901 8
 -16 0 15 -105.53 135.496 8
 -15 0 15 -63.382 151.087 8
 -14 0 15 32.0208 112.613 8
 -13 0 15 -12.5355 124.85 8
 -12 0 15 -28.2856 104.088 8
 -11 0 15 -37.8202 108.172 8
 11 0 -15 -69.8313 190.265 3
 -10 0 15 107.441 171.443 8
 10 0 -15 -132.005 246.025 3
 -9 0 15 159.722 179.969 8
 9 0 -15 -242.845 326.676 3
 -8 0 15 116.915 142.568 8
 8 0 -15 -51.3509 183.705 3
 -7 0 15 -21.9834 135.674 9
 -7 0 15 -8.24713 161.314 8
 7 0 -15 25.9902 190.971 3
 -6 0 15 35.1153 129.832 9
 -6 0 15 20.136 145.171 8
 6 0 -15 54.9104 204.318 3
 -5 0 15 12.0185 109.452 9
 -5 0 15 163.681 135.561 8
 5 0 -15 -7.61078 160.179 3
 -4 0 15 70.3292 123.423 9
 -4 0 15 49.0083 119.263 8
 4 0 -15 -104.971 245.261 3
 -3 0 15 -10.0773 97.5327 9
 -3 0 15 72.6513 150.672 8
 3 0 -15 241.008 290.021 3
 -2 0 15 10.4353 87.9699 9
 -2 0 15 -65.106 121.77 8
 -2 0 15 100.544 272.346 2
 -1 0 15 0.72092 79.2889 9
 -1 0 15 -65.9733 111.908 8
 -1 0 15 -71.9806 246.465 2
 0 0 15 -23.318 78.4173 9
 0 0 15 -181.007 165.713 8
 0 0 15 -5.03176 288.045 2
 1 0 15 -23.221 201.267 2
 1 0 15 7.30045 101.95 9
 1 0 15 -116.63 125.138 8
 2 0 15 -11.2745 207.036 2
 2 0 15 -2.86859 91.0769 9
 2 0 15 66.1616 103.745 8
 3 0 15 122.533 307.188 2
 3 0 15 25.2034 86.2257 9
 3 0 15 -13.9641 218.516 4
 3 0 15 -109.836 114.37 8
 4 0 15 47.2941 235.179 2
 4 0 15 67.5786 109.916 9
 4 0 15 116.027 253.566 4
 4 0 15 -1.14275 97.7996 8
 5 0 15 599.026 580.885 2
 5 0 15 77.7166 256.172 4
 5 0 15 -27.2677 115.291 8
 6 0 15 30.7184 108.136 8
 7 0 15 36.6756 114.432 8
 8 0 15 -93.3628 129.342 8
 9 0 15 30.8254 117.059 8
 10 0 15 20.7624 102.256 8
 11 0 15 25.0874 112.153 8
 12 0 15 -10.1703 116.773 8
 12 0 15 208.671 194.952 7
 13 0 15 10.6885 128.138 7
 14 0 15 -154.316 146.32 7
 15 0 15 54.4381 107.864 7
 -22 1 15 242.065 117.401 8
 -21 1 15 179.401 123.267 8
 -20 1 15 -25.7032 92.3894 8
 -19 1 15 518.257 207.463 8
 -18 1 15 16.1206 92.9052 8
 -17 1 15 -39.9939 90.5885 8
 -16 1 15 243.959 183.68 8
 -15 1 15 623.055 226.845 8
 -14 -1 15 -52.5152 125.497 8
 -14 1 15 -1.63332 108.889 8
 -13 -1 15 2359.22 423.485 8
 -13 1 15 2489.73 444.941 8
 -12 -1 15 -7.64109 126.381 8
 -12 1 15 133.175 130.543 8
 -11 -1 15 527.088 212.838 8
 -11 1 15 642.677 248.2 8
 -10 -1 15 7046.08 678.718 8
 -10 1 15 7621.55 731.859 8
 10 1 -15 7449.02 1528.31 3
 10 -1 -15 7114.78 1346.72 3
 -9 -1 15 4041.7 510.342 8
 -9 1 15 3942.4 535.358 8
 9 1 -15 4743.83 1178.27 3
 9 -1 -15 4432.79 1041.83 3
 -8 1 15 2313.66 432.734 9
 -8 -1 15 2328.01 390.152 8
 -8 1 15 2582.75 436.262 8
 8 -1 -15 2157.42 747.655 3
 8 1 -15 2624.14 872.58 3
 -7 1 15 38079 1740.8 9
 -7 -1 15 37996.9 1484.19 8
 -7 1 15 38712.5 1540.08 8
 7 1 -15 38082.4 3305.19 3
 7 -1 -15 34553.2 2771.08 3
 -6 1 15 9458.37 849.85 9
 -6 -1 15 8670.43 720.392 8
 -6 1 15 9299.71 763.636 8
 6 1 -15 8973.42 1607.78 3
 6 -1 -15 7986.87 1326.28 3
 -5 1 15 16566.6 1092.77 9
 -5 -1 15 16338.8 943.817 8
 -5 1 15 15983.5 975.294 8
 5 1 -15 15554.5 2063.66 3
 5 -1 -15 14135.4 1699.54 3
 -4 1 15 4787.48 583.185 9
 4 1 -15 4225.76 1062.29 3
 -4 -1 15 4726.78 499.375 8
 -4 1 15 4728.88 523.873 8
 -3 1 15 21429.2 1207.33 9
 3 1 -15 17345.1 2104.33 3
 -3 -1 15 20198.9 1043.21 8
 -3 1 15 20414.8 1079.06 8
 -3 1 15 18351.6 2662.36 2
 -2 1 15 528.548 468.22 2
 -2 1 15 850.591 265.115 9
 -2 -1 15 811.516 218.196 8
 -2 1 15 711.241 241.655 8
 2 1 -15 493.797 336.579 3
 -1 1 15 5458.94 598.656 9
 -1 -1 15 5597.29 546.334 8
 -1 1 15 5402.43 543.965 8
 -1 1 15 4322.33 1303.96 2
 0 1 15 639.822 602.664 2
 0 1 15 871.764 242.749 9
 0 -1 15 820.187 216.752 8
 0 1 15 826.022 221.327 8
 1 1 15 852.651 614.526 2
 1 1 15 1219.32 270.509 9
 1 -1 15 1444.9 278.267 8
 1 1 15 1437.12 299.328 8
 1 -1 15 1112.99 679.67 2
 2 1 15 176.871 350.536 2
 2 1 15 87.9978 94.9192 9
 2 -1 15 104.921 192.231 4
 2 -1 15 127.181 95.6814 8
 2 1 15 82.5244 111.585 8
 2 -1 15 231.274 395.394 2
 3 1 15 171.315 130.616 9
 3 1 15 187.886 350.041 2
 3 -1 15 222.939 291.889 4
 3 -1 15 176.067 126.787 8
 3 1 15 181.32 109.111 8
 3 -1 15 -55.6937 224.673 2
 4 -1 15 73.1814 219.302 2
 4 1 15 109.459 111.524 9
 4 -1 15 132.577 243.11 4
 4 1 15 9.43216 220.865 2
 4 -1 15 -14.1992 95.5661 8
 4 1 15 120.038 129.293 8
 5 1 15 280.409 166.097 9
 5 -1 15 226.241 152.333 8
 5 1 15 180.279 130.478 8
 6 -1 15 31.6807 104.076 8
 6 1 15 35.0724 102.821 8
 7 -1 15 96.9705 110.419 8
 7 1 15 36.3892 107.498 8
 8 -1 15 1543.58 337.362 8
 8 1 15 1550.06 329.801 8
 9 -1 15 -16.364 117.395 8
 9 1 15 -1.10644 124.921 8
 10 -1 15 107.626 126.019 8
 10 1 15 53.5654 96.161 8
 11 -1 15 1054.7 291.427 8
 11 1 15 1254.74 326.558 8
 11 -1 15 1719.19 331.848 7
 12 -1 15 352.781 186.49 7
 13 -1 15 32.1451 134.65 7
 14 -1 15 -12.748 126.643 7
 15 -1 15 478.787 171.855 7
 16 -1 15 1052.11 212.169 7
 17 -1 15 442.217 132.209 6
 -22 2 15 147.787 90.005 8
 -21 2 15 282.448 129.711 9
 -21 2 15 624.394 167.947 8
 -20 2 15 542.597 174.553 8
 -19 2 15 0.20697 90.9546 8
 -18 2 15 33.2925 80.884 8
 -17 2 15 -53.9197 91.2758 8
 -16 2 15 1303.84 295.658 8
 -15 2 15 1890.66 345.601 8
 -14 2 15 1769.87 343.429 8
 -13 2 15 1015.56 296.104 8
 -12 2 15 1825.52 361.73 8
 -11 2 15 798.926 259.137 8
 -10 2 15 3534.29 488.114 8
 -9 2 15 -32.9439 145.933 9
 -9 2 15 193.974 194.359 8
 -8 2 15 16549.5 1138.8 9
 -8 2 15 15560.2 1003.79 8
 -8 2 15 12888.9 804.942 11
 -7 2 15 13677.5 1037.15 9
 -7 2 15 13402.2 927.399 8
 -7 2 15 14136.3 855.149 11
 -6 2 15 567.113 261.354 9
 -6 2 15 651.996 240.291 8
 6 2 -15 315.485 384.887 3
 -5 2 15 1888.93 380.479 9
 -5 2 15 1785.02 346.615 8
 5 2 -15 1291.08 680.709 3
 -5 2 15 2580.57 419.86 11
 -4 2 15 -29.6299 139.982 9
 -4 2 15 -107.842 155.535 8
 4 2 -15 -162.631 342.857 3
 3 2 -15 106.139 188.226 1
 -3 2 15 47.3434 116.587 9
 -3 2 15 123.38 96.9585 8
 3 2 -15 -151.948 347.115 3
 -2 2 15 1031.01 283.669 9
 -2 -2 15 901.095 525.356 4
 -2 2 15 697.794 221.755 8
 2 2 -15 720.18 444.959 1
 -1 2 15 879.518 263.933 9
 -1 -2 15 516.732 528.155 4
 -1 -2 15 597.624 191.518 8
 -1 2 15 738.057 232.462 8
 1 2 -15 347.501 317.224 1
 0 2 15 0.82923 120.309 9
 0 -2 15 81.0636 140.15 8
 0 2 15 272.955 187.371 8
 0 2 -15 -54.2675 197.453 1
 1 2 15 22056.9 1177.59 9
 1 -2 15 23000.7 1105.19 8
 1 2 15 21186.9 1086.97 8
 2 2 15 121.845 148.767 9
 2 -2 15 214.34 203.54 8
 2 2 15 122.56 137.665 8
 3 2 15 4900.71 547.085 9
 3 -2 15 4878.05 543.799 8
 3 2 15 4654.22 523.234 8
 4 2 15 24.0173 109.306 9
 4 -2 15 69.136 127.976 8
 4 2 15 60.7033 105.142 8
 5 2 15 279.134 149.394 9
 5 -2 15 267.186 166.297 8
 5 2 15 306.878 156.517 8
 6 2 15 355.148 180.135 9
 6 -2 15 380.683 168.124 8
 6 2 15 317.929 152.281 8
 7 -2 15 -77.0563 130.662 8
 7 2 15 124.903 124.496 8
 8 -2 15 -32.6534 140.423 8
 9 -2 15 100.919 154.235 7
 10 -2 15 -73.5666 153.482 7
 11 -2 15 789.426 230.678 7
 12 -2 15 132.294 141.397 7
 13 -2 15 91.2473 124.272 7
 14 -2 15 57.6005 125.281 7
 15 -2 15 152.221 126.106 7
 16 -2 15 307.066 113.993 6
 16 -2 15 138.285 94.5406 7
 -20 3 15 62.5401 68.3377 9
 -19 3 15 59.1626 79.7764 9
 -19 3 15 72.2158 81.7653 8
 -18 3 15 321.449 136.209 9
 -18 3 15 447.761 148.655 8
 -17 3 15 187.616 113.393 9
 -17 3 15 265.587 128.025 8
 -16 3 15 -24.054 104.459 9
 -16 3 15 27.2201 84.4883 8
 -15 3 15 194.032 120.324 9
 -15 3 15 107.224 113.074 8
 -14 3 15 357.707 160.93 9
 -14 3 15 519.933 184.845 8
 -13 3 15 -30.0611 105.547 9
 -13 3 15 139.791 125.963 8
 -12 3 15 -302.97 196.337 9
 -12 3 15 37.8432 87.5313 8
 -11 3 15 -150.672 175.488 9
 -11 3 15 133.623 108.951 8
 -10 3 15 1884.76 371.129 9
 -10 3 15 1949.11 342.54 8
 -9 3 15 4308.27 558.379 9
 -9 3 15 3913.97 480.27 8
 -8 3 15 2086.6 397.765 9
 -8 3 15 1672.96 318.588 8
 -7 3 15 129.955 152.213 9
 -7 3 15 72.3204 99.5651 8
 -6 3 15 -27.0138 122.876 9
 -6 3 15 58.4725 113.152 8
 -5 3 15 1769.53 363.813 9
 -5 3 15 1360.57 269.566 8
 -4 3 15 749.572 258.465 9
 4 3 -15 561.633 221.223 5
 -3 3 15 407.01 244.102 9
 3 3 -15 183.892 172.665 5
 -2 3 15 3872.52 520.47 9
 2 3 -15 3173.35 476.75 5
 -1 3 15 2524.39 423.571 9
 -1 3 15 3710.16 514.495 11
 0 3 15 633.148 211.649 9
 1 3 15 132.882 93.3083 9
 2 3 15 1048.1 262.635 9
 3 3 15 2729.7 400.424 9
 4 3 15 1152.99 265.061 9
 5 3 15 1615.26 321.595 9
 5 -3 15 1546.94 325.532 7
 6 -3 15 315.02 196.838 7
 7 -3 15 911.475 238.089 7
 8 -3 15 121.514 152.932 7
 9 -3 15 330.663 169.365 7
 -10 3 -15 907.886 226.388 5
 10 -3 15 646.561 192.423 7
 -11 3 -15 344.062 154.793 5
 11 -3 15 391.155 179.254 7
 -12 3 -15 532.813 153.291 5
 12 -3 15 360.612 143.957 7
 13 -3 15 400.687 156.939 7
 -16 4 15 42.0397 68.4001 9
 -15 4 15 201.895 97.1497 9
 -14 4 15 -0.47212 57.5539 9
 -13 4 15 32.1269 70.6503 9
 -13 4 15 261.579 131.53 11
 -12 4 15 139.051 100.526 9
 -12 4 15 590.405 183.872 11
 -11 4 15 41.9947 83.949 9
 -11 4 15 634.746 180.426 11
 -10 4 15 77.0588 107.256 9
 -10 4 15 995.765 235.837 11
 -9 4 15 210.698 133.596 9
 -9 4 15 1075.38 264.762 11
 -8 4 15 321.3 166.58 9
 -8 4 15 2461.83 360.099 11
 -7 4 15 3156.26 422.336 9
 -7 4 15 5286.08 497.839 11
 -6 4 15 3126.79 436.261 9
 -6 4 15 9623.26 682.931 11
 -5 4 15 9968.59 719.65 9
 -5 4 15 10482.4 691.475 11
 -4 4 15 3426.47 470.887 9
 -4 4 15 4978.64 533.659 11
 -3 4 15 5587.49 534.076 9
 3 4 -15 4075.2 488.41 5
 -2 4 15 8327.29 622.412 9
 2 4 -15 7378.73 633.263 5
 -2 4 15 6763.65 584.322 11
 -1 4 15 1830.15 312.936 9
 1 4 -15 1210.08 312.438 5
 0 4 15 1517.46 261.755 9
 0 4 -15 1373.02 284.964 5
 1 4 15 1357.41 239.643 9
 -1 4 -15 1174.99 276.072 5
 2 4 15 50.0415 74.6574 9
 -2 4 -15 8.65054 112.707 5
 -3 4 -15 68.5363 108.899 5
 -4 4 -15 -49.295 110.705 5
 -5 4 -15 21.2651 104.977 5
 -6 4 -15 259.337 146.881 5
 -7 4 -15 -4.09572 96.6689 5
 -8 4 -15 -52.1331 95.6657 5
 -9 4 -15 38.3959 91.4581 5
 -10 4 -15 27.0483 84.6007 5
 3 5 -15 128.353 99.1891 5
 2 5 -15 103.106 92.5071 5
 1 5 -15 587.813 153.98 5
 0 5 -15 107.138 95.5656 5
 -1 5 -15 81.0616 72.4763 5
 -2 5 -15 -146.13 110.06 5
 -3 5 -15 -110.836 100.384 5
 -4 5 -15 -35.8688 82.2865 5
 -21 0 16 407.638 147.472 8
 -20 0 16 4.72752 68.2413 8
 -19 0 16 542.834 186.733 8
 -18 0 16 390.583 161.552 8
 -17 0 16 348.878 169.646 8
 -16 0 16 385.811 175.687 8
 -15 0 16 1570.34 338.954 8
 -14 0 16 1036.8 308.612 8
 -13 0 16 3041.33 502.819 8
 -12 0 16 460.499 240.845 8
 -11 0 16 1343.72 358.13 8
 -10 0 16 2009.12 399.895 8
 -9 0 16 3880.72 535.001 8
 -8 0 16 11160.5 869.008 8
 8 0 -16 11134 1708.86 3
 -7 0 16 -196.188 211.501 8
 7 0 -16 -27.2769 327.314 3
 -6 0 16 874.238 302.232 9
 -6 0 16 668.645 219.183 8
 6 0 -16 437.18 313.52 3
 -5 0 16 63834.8 2037.63 9
 -5 0 16 64510.7 1976.97 8
 -4 0 16 151542 3087.97 9
 -4 0 16 155130 3003.45 8
 -3 0 16 9827.11 893.885 9
 -3 0 16 7984.85 1854.06 2
 -3 0 16 10072.8 826.111 8
 -2 0 16 38514.3 1493.56 9
 -2 0 16 38880.2 1490.52 8
 -1 0 16 21652.9 1111.77 9
 -1 0 16 20987.3 1087.39 8
 -1 0 16 18226.4 2751.99 2
 0 0 16 5952.96 566.767 9
 0 0 16 6632.58 617.929 8
 0 0 16 5451.53 1554.32 2
 1 0 16 -93.5822 322.995 2
 1 0 16 -22.3771 100.285 9
 1 0 16 30.4986 91.7128 8
 2 0 16 -181.303 450.617 2
 2 0 16 39.2169 88.8155 9
 2 0 16 29.1875 180.639 4
 2 0 16 141.377 96.9582 8
 3 0 16 30.8855 80.2801 9
 3 0 16 147.94 334.378 4
 3 0 16 -30.2324 113.476 8
 4 0 16 182.905 132.04 8
 5 0 16 916.986 254.95 8
 6 0 16 393.334 177.734 8
 7 0 16 82.7766 129.278 8
 8 0 16 1097.16 291.448 8
 9 0 16 1118.12 282.841 8
 10 0 16 1017.22 268.212 8
 11 0 16 443.461 203.698 8
 12 0 16 1400.37 288.029 7
 13 0 16 45.2834 118.606 7
 14 0 16 89.0354 128.085 7
 -22 1 16 -11.9586 62.8756 8
 -21 1 16 149.156 97.6111 8
 -20 1 16 4.99745 62.7812 9
 -20 1 16 -47.9913 80.5159 8
 -19 1 16 -50.1277 89.494 9
 -19 1 16 89.9444 95.4464 8
 -18 1 16 300.264 165.553 8
 -17 1 16 187.516 131.207 8
 -16 1 16 117.145 136.563 8
 -15 1 16 32.3506 101.312 8
 -14 -1 16 -43.0026 109.239 8
 -14 1 16 111.261 107.392 8
 -13 -1 16 -26.4907 112.549 8
 -13 1 16 124.009 151.25 8
 -12 1 16 2091.05 407.286 9
 -12 -1 16 2574.5 407.506 8
 -12 1 16 2472.29 420.716 8
 -11 1 16 653.467 257.734 9
 -11 1 16 1195.22 323.544 8
 -11 -1 16 1019.33 268.422 8
 -10 1 16 9272.56 874.006 9
 -10 -1 16 10566.4 830.872 8
 -10 1 16 10618.3 843.304 8
 -9 1 16 587 223.075 9
 -9 1 16 1029.16 292.056 8
 -9 -1 16 878.672 255.978 8
 -8 1 16 553.68 211.799 9
 -8 -1 16 668.428 216.983 8
 -8 1 16 369.876 139.552 8
 7 -1 -16 51.2876 172.441 3
 -7 1 16 -203.552 191.277 9
 -7 -1 16 17.0472 117.559 8
 -7 1 16 -150.891 184.28 8
 7 1 -16 209.504 300.995 3
 -6 1 16 96.2614 135.91 9
 -6 -1 16 27.9174 148.692 8
 -6 1 16 -22.6592 121.197 8
 6 1 -16 -50.432 199.127 3
 -5 1 16 18445 1137.15 9
 5 1 -16 15135.6 2089.46 3
 -5 -1 16 18091.7 1018.93 8
 -5 1 16 17986.3 1033 8
 -4 1 16 241.834 199.149 9
 -4 -1 16 286.41 198.542 8
 -4 1 16 201.988 167.022 8
 4 1 -16 168.024 249.978 3
 -3 1 16 923.471 277.209 9
 -3 -1 16 1029.99 261.487 8
 -3 1 16 728.144 227.677 8
 -2 1 16 11045.5 850.085 9
 -2 -1 16 11291 786.7 8
 -2 1 16 10331 771.13 8
 -1 1 16 387.832 506.034 2
 -1 1 16 561.354 217.04 9
 -1 -1 16 677.338 224.245 8
 -1 1 16 621.399 218.412 8
 0 1 16 203.054 295.114 2
 0 1 16 236.958 156.233 9
 0 -1 16 323.724 160.62 8
 0 1 16 307.295 142.135 8
 0 -1 16 392.371 532.131 2
 1 1 16 335.778 368.738 2
 1 1 16 -41.4315 115.897 9
 1 -1 16 -9.55073 111.135 8
 1 1 16 -3.82498 96.3727 8
 1 -1 16 -37.8395 206.726 2
 2 1 16 1486.4 303.583 9
 2 -1 16 1543.83 313.149 8
 2 1 16 1432.78 301.003 8
 3 1 16 4513.87 522.654 9
 3 -1 16 4904.23 532.471 8
 3 1 16 4472.22 519.274 8
 4 1 16 128.514 134.853 9
 4 -1 16 -85.2217 102.097 8
 4 1 16 24.2229 96.622 8
 5 1 16 2525.99 409.818 9
 5 -1 16 2679.22 414.5 8
 5 1 16 2611.91 407.155 8
 6 -1 16 55.2907 99.7642 8
 6 1 16 -58.0036 122.925 8
 7 -1 16 -13.5468 110.362 8
 7 1 16 12.4898 114.706 8
 8 -1 16 313.952 193.37 8
 8 1 16 430.48 174.471 8
 9 -1 16 61.7362 124.324 8
 9 1 16 31.3192 109.751 8
 10 -1 16 278.075 165.646 8
 10 1 16 530.31 195.637 8
 11 1 16 537.104 207.665 8
 11 -1 16 740.804 226.105 7
 12 -1 16 130.758 141.87 7
 13 -1 16 81.0145 118.533 7
 14 -1 16 38.8413 102.911 7
 15 -1 16 220.699 132.964 7
 16 -1 16 229.676 121.108 6
 -21 2 16 26.391 58.8528 8
 -20 2 16 92.0916 86.6634 9
 -20 2 16 137.97 82.3302 8
 -19 2 16 454.488 159.735 9
 -19 2 16 497.364 157.416 8
 -18 2 16 11.953 93.6301 9
 -18 2 16 127.369 110.854 8
 -17 2 16 23.6107 71.7868 8
 -16 2 16 129.262 112.41 8
 -15 2 16 155.606 135.794 8
 -14 2 16 134.849 139.154 8
 -13 2 16 510.587 208.218 9
 -13 2 16 683.431 224.446 8
 -12 2 16 14.8238 110.019 9
 -12 2 16 337.516 174.266 8
 -11 2 16 3986.69 545.515 9
 -11 2 16 4245.84 518.465 8
 -10 2 16 3100.65 489.068 9
 -10 2 16 3294.04 454.297 8
 -9 2 16 1221.42 309.255 9
 -9 2 16 1287.48 294.99 8
 -8 2 16 3439.81 537.834 9
 -8 2 16 3178 468.972 8
 -8 2 16 3125.84 416.321 11
 -7 2 16 26377.6 1383.09 9
 -7 2 16 25988.4 1255.81 8
 -7 2 16 24789.3 1119.25 11
 -6 2 16 210.875 278.838 9
 -6 2 16 249.729 205.183 8
 -5 2 16 7224.77 710.563 9
 -5 2 16 6834.94 631.377 8
 -4 2 16 451.394 266.25 9
 -4 2 16 543.095 211.02 8
 -3 2 16 458.679 194.638 9
 -3 2 16 441.683 170.353 8
 -2 2 16 40.7176 110.12 9
 -2 2 16 86.6 122.138 8
 -1 2 16 1199.25 275.566 9
 -1 -2 16 1559.76 279.917 8
 -1 2 16 1340.42 290.193 8
 0 2 16 69.1817 99.5027 9
 0 -2 16 172.921 143.641 8
 0 2 16 114.169 135.402 8
 1 2 16 5148.72 556.092 9
 1 -2 16 5430.3 546.042 8
 1 2 16 5347.65 531.784 8
 2 2 16 4249.11 517.501 9
 2 -2 16 4714.97 514.248 8
 2 2 16 4111.17 476.243 8
 3 2 16 2562.3 404.409 9
 3 -2 16 2877.43 422.52 8
 3 2 16 2574.87 383.998 8
 4 2 16 2211.12 366.002 9
 4 -2 16 2425.86 388.196 8
 4 2 16 1950.04 342.191 8
 5 2 16 1216.41 284.45 9
 5 -2 16 1006.65 267.402 8
 5 2 16 885.006 230.041 8
 6 -2 16 -1.18321 100.331 8
 6 2 16 134.631 113.063 8
 7 -2 16 173.74 120.25 8
 7 2 16 255.962 148.345 8
 8 -2 16 -10.4083 112.949 8
 9 -2 16 2.96166 127.754 7
 10 -2 16 158.439 154.349 7
 11 -2 16 395.134 159.446 7
 12 -2 16 104.413 119.76 7
 13 -2 16 2237.42 296.103 7
 14 -2 16 2825.95 310.414 7
 15 -2 16 369.57 122.089 6
 15 -2 16 59.0369 98.4015 7
 -19 3 16 25.0753 49.1013 9
 -18 3 16 39.2928 62.1557 9
 -18 3 16 43.257 70.6905 8
 -17 3 16 25.9059 70.8173 9
 -17 3 16 24.9445 71.6206 8
 -16 3 16 32.9159 70.0776 9
 -16 3 16 12.4657 64.7517 8
 -15 3 16 -15.0338 92.6727 9
 -15 3 16 31.7754 76.075 8
 -14 3 16 -17.4023 98.6194 9
 -14 3 16 52.6297 77.9879 8
 -13 3 16 5.09481 120.62 9
 -13 3 16 38.3901 78.4254 8
 -12 3 16 90.0324 94.6749 9
 -12 3 16 69.1817 80.2888 8
 -11 3 16 10.3768 95.735 9
 -11 3 16 164.7 119.095 8
 -10 3 16 272.747 136.597 9
 -10 3 16 278.385 134.809 8
 -9 3 16 3215.27 453.979 9
 -9 3 16 2892.73 390.841 8
 -8 3 16 1205.8 287.558 9
 -8 3 16 1169.09 253.432 8
 -7 3 16 167.017 134.323 9
 -7 3 16 78.8465 119.377 8
 -6 3 16 627.968 257.444 9
 -6 3 16 598.275 194.638 8
 -5 3 16 5126.95 582.217 9
 -5 3 16 4326.76 461.216 8
 -4 3 16 993.924 365.998 9
 4 3 -16 246.333 171.967 5
 -3 3 16 1885.39 346.328 9
 3 3 -16 1279.29 298.632 5
 -2 3 16 -100.722 147.435 9
 2 3 -16 -17.3224 114.916 5
 -1 3 16 78.2412 161.342 9
 1 3 -16 55.0508 141.914 5
 0 3 16 4589.55 511.48 9
 1 3 16 5314.24 538.031 9
 2 3 16 388.415 192.554 9
 3 3 16 10680.1 730.795 9
 4 3 16 2368.34 357.736 9
 5 -3 16 229.351 185.515 7
 6 -3 16 78.7764 138.331 7
 7 -3 16 151.013 160.829 7
 8 -3 16 -50.7413 145.109 7
 -9 3 -16 196.85 134.644 5
 9 -3 16 273.865 138.178 7
 -10 3 -16 259.942 136.681 5
 10 -3 16 210.018 143.024 7
 -11 3 -16 -23.5797 78.9381 5
 11 -3 16 -32.5262 118.081 7
 -12 3 -16 197.813 94.3766 5
 12 -3 16 251.767 122.397 7
 -15 4 16 48.2662 55.0175 9
 -14 4 16 -37.8812 64.6964 9
 -13 4 16 115.326 84.3708 9
 -12 4 16 477.891 146.111 9
 -11 4 16 77.5652 90.7967 9
 -11 4 16 443.157 183.42 11
 -10 4 16 179.651 112.601 9
 -10 4 16 654.304 203.39 11
 -9 4 16 634.112 181.733 9
 -9 4 16 1290.36 243.047 11
 -8 4 16 191.652 130.218 9
 -8 4 16 1064.19 237.002 11
 -7 4 16 -11.4181 89.1057 9
 -7 4 16 791.3 231.858 11
 -6 4 16 -204.401 138.721 9
 -6 4 16 1100.17 262.333 11
 -5 4 16 -49.5445 96.0494 9
 -5 4 16 1681.83 306.968 11
 -4 4 16 195.018 110.986 9
 4 4 -16 174.113 157.306 5
 -3 4 16 865.719 201.029 9
 3 4 -16 880.528 243.828 5
 -2 4 16 575.834 173.195 9
 2 4 -16 193.037 167.36 5
 -1 4 16 1111.1 214.307 9
 1 4 -16 1079.19 247.721 5
 0 4 16 230.617 117.427 9
 0 4 -16 93.9108 133.801 5
 1 4 16 1361.8 228.16 9
 -1 4 -16 871.968 241.207 5
 -2 4 -16 140.46 136.882 5
 -3 4 -16 52.8257 107.515 5
 -4 4 -16 93.0538 109.226 5
 -5 4 -16 -69.1845 112.698 5
 -6 4 -16 88.2422 95.567 5
 -7 4 -16 7.25596 83.02 5
 -8 4 -16 182.084 101.462 5
 -20 0 17 -86.1417 89.497 8
 -19 0 17 11.8066 77.5506 8
 -18 0 17 -112.489 97.6924 8
 -17 0 17 -92.6062 131.373 8
 -16 0 17 -40.2671 96.3243 8
 -15 0 17 -11.455 118.641 8
 -14 0 17 -112.431 134.968 8
 -13 0 17 -78.8676 149.578 8
 -12 0 17 -166.289 183.541 8
 -11 0 17 -206.687 205.344 8
 -10 0 17 -143.531 166.108 8
 -9 0 17 21.1173 107.309 8
 -8 0 17 -90.8577 134.954 8
 -7 0 17 -92.9114 142.045 8
 -6 0 17 0.95887 110.477 8
 -5 0 17 -9.17303 95.0444 9
 -5 0 17 -55.9279 112.691 8
 -4 0 17 -20.8082 110.65 9
 -4 0 17 28.565 146.772 8
 -3 0 17 170.128 178.714 9
 -3 0 17 241.137 209.442 8
 -2 0 17 180.498 164.168 9
 -2 0 17 169.985 183.921 8
 -1 0 17 69.0279 109.324 9
 -1 0 17 164.363 167.932 8
 0 0 17 -2.06317 86.651 9
 0 0 17 108.101 157.321 8
 1 0 17 -67.6864 100.424 9
 1 0 17 10.1237 123.84 8
 2 0 17 -12.804 101.589 9
 2 0 17 -29.2345 91.9648 8
 3 0 17 22.407 103.865 8
 4 0 17 -175.346 158.846 8
 5 0 17 -56.2283 134.036 8
 6 0 17 22.1133 104.43 8
 7 0 17 -84.3897 120.439 8
 8 0 17 53.7401 92.7438 8
 9 0 17 73.2682 125.828 8
 10 0 17 20.3048 94.9574 8
 11 0 17 7.21897 96.5027 8
 11 0 17 15.2197 122.273 7
 12 0 17 -25.3684 118.002 7
 13 0 17 -84.5289 108.802 7
 -21 1 17 -48.5803 73.4425 8
 -20 1 17 -79.2486 89.3155 8
 -19 1 17 23.6997 66.4642 9
 -19 1 17 -19.3417 71.125 8
 -18 1 17 1.96072 74.9311 9
 -18 1 17 11.6233 86.078 8
 -17 1 17 -90.7278 101.51 9
 -17 1 17 -43.9241 104.545 8
 -16 1 17 419.725 183.826 9
 -16 1 17 603.027 211.405 8
 -15 1 17 101.916 94.4361 9
 -15 1 17 95.5336 125.435 8
 -14 1 17 -81.8259 138.243 9
 -14 -1 17 -30.2516 98.6793 8
 -14 1 17 77.9252 109.557 8
 -13 1 17 129.328 92.9451 9
 -13 -1 17 236.688 145.58 8
 -13 1 17 306.481 177.169 8
 -12 1 17 625.923 222.765 9
 -12 -1 17 838.465 234.789 8
 -12 1 17 906.567 266.244 8
 -11 1 17 2486.63 438.539 9
 -11 -1 17 2776.44 413.859 8
 -11 1 17 2530.04 408.966 8
 -10 1 17 933.304 269.473 9
 -10 -1 17 1103.16 272.26 8
 -10 1 17 777.333 250.665 8
 -9 1 17 660.349 243.983 9
 -9 -1 17 757.946 231.282 8
 -9 1 17 587.777 206.8 8
 -8 1 17 475.746 212.342 9
 -8 -1 17 597.088 195.556 8
 -8 1 17 378.267 168.554 8
 -7 1 17 2442.48 424.447 9
 -7 -1 17 2799.6 408.395 8
 -7 1 17 2149.05 371.412 8
 -6 1 17 72.9946 171.782 9
 -6 -1 17 172.392 166.074 8
 -6 1 17 22.8663 102.819 8
 -5 1 17 19065.8 1151.11 9
 -5 -1 17 19385.1 1056.86 8
 -5 1 17 17938.8 1018.16 8
 -4 1 17 4051.18 598.096 9
 -4 -1 17 3477.93 488.06 8
 -4 1 17 2912.44 444.352 8
 -3 1 17 16627.1 1052.82 9
 -3 -1 17 15844.5 961.298 8
 -3 1 17 15358.9 951.626 8
 -2 1 17 41414.7 1601.9 9
 -2 -1 17 40753.9 1514.06 8
 -2 1 17 40236.4 1506.88 8
 -1 1 17 939.28 385.524 9
 -1 -1 17 751.995 292.719 8
 -1 1 17 784.043 335.742 8
 0 1 17 4158.59 490.029 9
 0 -1 17 4406.2 495.706 8
 0 1 17 4453.79 516.144 8
 1 1 17 7816.71 670.596 9
 1 -1 17 7929.88 671.684 8
 1 1 17 7644.6 649.832 8
 2 1 17 1215.14 280.265 9
 2 -1 17 1051.12 250.136 8
 2 1 17 1137.75 260.779 8
 3 1 17 37.0137 101.793 9
 3 -1 17 15.9901 96.9551 8
 3 1 17 36.3347 102.804 8
 4 1 17 1639.88 321.028 9
 4 -1 17 1811.56 325.627 8
 4 1 17 1564.83 313.61 8
 5 -1 17 429.002 188.203 8
 5 1 17 483.59 184.122 8
 6 -1 17 103.036 152.305 8
 6 1 17 105.066 115.692 8
 7 -1 17 556.728 217.612 8
 7 1 17 589.053 203.316 8
 8 -1 17 71.2892 121.892 8
 8 1 17 -35.093 113.144 8
 9 -1 17 0.34115 108.246 8
 9 1 17 -35.8973 117.373 8
 10 -1 17 -25.5943 100.533 8
 10 1 17 38.416 90.5417 8
 10 -1 17 189.325 156.715 7
 11 -1 17 1116.65 239.444 7
 12 -1 17 -52.9045 111.969 7
 13 -1 17 560.957 159.205 7
 14 -1 17 1227.57 210.158 7
 -20 2 17 339.239 116.861 8
 -19 2 17 -22.4423 57.2884 9
 -19 2 17 13.4946 64.1343 8
 -18 2 17 -44.1781 76.5025 9
 -18 2 17 107.374 87.3431 8
 -17 2 17 12.6886 91.8003 9
 -17 2 17 110.559 98.1008 8
 -16 2 17 151.837 120.862 9
 -16 2 17 152.462 104.566 8
 -15 2 17 631.474 214.582 9
 -15 2 17 649.274 196.743 8
 -14 2 17 -16.8566 103.027 9
 -14 2 17 195.393 141.74 8
 -13 2 17 251.61 146.431 9
 -13 2 17 317.667 145.579 8
 -12 2 17 1170.48 287.866 9
 -12 2 17 1079.56 264.436 8
 -11 2 17 -41.2131 136.721 9
 -11 2 17 -169.548 143.648 8
 -10 2 17 2901.01 458.479 9
 -10 2 17 2988.47 413.419 8
 -9 2 17 528.419 231.786 9
 -9 2 17 400.048 177.573 8
 -8 2 17 6454.42 664.478 9
 -8 2 17 6547.48 612.099 8
 -7 2 17 2385.72 421.101 9
 -7 2 17 2168.44 360.787 8
 -6 2 17 21.9423 130.876 9
 -6 2 17 -36.914 113.898 8
 -5 2 17 264.862 169.188 9
 -5 2 17 196.207 104.512 8
 -4 2 17 936.34 310.287 9
 -4 2 17 574.544 193.929 8
 -3 2 17 3115.76 455.949 9
 -3 2 17 2996.19 407.797 8
 -2 2 17 510.447 208.575 9
 -2 -2 17 905.296 223.318 8
 -2 2 17 738.881 228.388 8
 -1 2 17 -104.176 131.722 9
 -1 -2 17 171.636 139.299 8
 -1 2 17 -10.8218 117.77 8
 0 2 17 42.6601 110.606 9
 0 -2 17 239.565 135.978 8
 0 2 17 155.526 115.162 8
 1 2 17 126.824 128.65 9
 1 -2 17 309.358 184.865 8
 1 2 17 336.354 171.093 8
 2 2 17 4793.73 507.382 9
 2 -2 17 4874.56 509.325 8
 2 2 17 4363.05 468.93 8
 3 2 17 1222.65 277.692 9
 3 -2 17 1186.4 281.29 8
 3 2 17 1135.86 240.512 8
 4 2 17 1711.59 319.074 9
 4 -2 17 1799.32 339.82 8
 4 2 17 1569.26 294.787 8
 5 -2 17 3961.06 491.848 8
 5 2 17 3864.86 433.243 8
 6 -2 17 2430.27 381.188 8
 6 2 17 2433.07 350.461 8
 7 2 17 905.271 222.175 8
 7 -2 17 859.379 238.842 8
 8 -2 17 -4.99163 122.682 7
 9 -2 17 31.7618 117.584 7
 10 -2 17 39.1759 114.204 7
 11 -2 17 840.414 190.306 7
 12 -2 17 145.243 125.81 7
 13 -2 17 98.3535 105.629 7
 14 -2 17 1048.6 173.52 7
 -18 3 17 -10.253 44.2746 9
 -17 3 17 -31.6165 62.115 9
 -17 3 17 10.2023 47.7284 8
 -16 3 17 27.6721 59.6194 9
 -16 3 17 37.1475 55.9369 8
 -15 3 17 -30.201 79.5579 9
 -15 3 17 -97.7072 87.8572 8
 -14 3 17 -5.64562 73.8637 9
 -14 3 17 55.2791 73.9679 8
 -13 3 17 286.159 130.252 9
 -13 3 17 307.436 124.26 8
 -12 3 17 785.253 217.181 9
 -12 3 17 686.173 170.409 8
 -11 3 17 397.945 162.899 9
 -11 3 17 328.83 132.266 8
 -10 3 17 245.618 149.129 9
 -10 3 17 236.22 125.857 8
 -9 3 17 2386.52 371.147 9
 -9 3 17 2104.92 313.328 8
 -8 3 17 1318.43 286.042 9
 -8 3 17 1125.78 231.73 8
 -7 3 17 41.9055 114.562 9
 -7 3 17 95.3153 107.244 8
 -6 3 17 48.839 120.524 9
 -6 3 17 -2.50974 86.7416 8
 -5 3 17 517.721 218.315 9
 -5 3 17 206.126 117.409 8
 -4 3 17 1510.33 295.82 9
 -3 3 17 341.379 183.241 9
 3 3 -17 27.005 112.747 5
 -2 3 17 229.315 128.535 9
 2 3 -17 235.576 130.851 5
 -1 3 17 389.78 154.446 9
 1 3 -17 107.286 115.954 5
 0 3 17 25.5893 79.2818 9
 0 3 -17 49.8542 116.539 5
 1 3 17 853.33 216.406 9
 2 3 17 782.624 210.792 9
 3 3 17 3240.72 387.83 9
 -7 3 -17 314.18 154.934 5
 7 -3 17 287.441 177.898 7
 -8 3 -17 37.5381 94.9799 5
 8 -3 17 31.3545 126.292 7
 -9 3 -17 127.807 106.039 5
 9 -3 17 51.5677 120.34 7
 -10 3 -17 17.0354 75.2761 5
 10 -3 17 -71.419 122.89 7
 -13 4 17 21.4553 44.3603 9
 -12 4 17 235.118 91.8699 9
 -11 4 17 -20.8153 58.1588 9
 -10 4 17 121.989 82.261 9
 -9 4 17 -125.148 102.843 9
 -8 4 17 17.3261 71.4896 9
 -7 4 17 280.48 106.258 9
 -6 4 17 95.7413 85.6895 9
 -5 4 17 703.147 169.09 9
 -4 4 17 1026.96 211.183 9
 -3 4 17 2123.53 282.843 9
 3 4 -17 1314.55 251.81 5
 -2 4 17 1613.55 259.849 9
 2 4 -17 943.761 229.068 5
 -1 4 17 3500.22 337.851 9
 1 4 -17 2633.27 335.86 5
 0 4 17 2346.01 277.718 9
 0 4 -17 2053.2 298.525 5
 -1 4 -17 78.0543 100.899 5
 -2 4 -17 80.7858 92.9075 5
 -3 4 -17 104.757 101.156 5
 -4 4 -17 86.6383 83.9396 5
 -5 4 -17 -97.6182 89.3742 5
 -6 4 -17 224.756 103.524 5
 -7 4 -17 16.2476 64.3986 5
 -19 0 18 100.827 85.0515 8
 -18 0 18 -22.3881 76.8556 8
 -17 0 18 186.856 125.825 8
 -16 0 18 -55.1838 105.179 8
 -15 0 18 23.9852 81.5895 8
 -14 0 18 946.165 233.366 8
 -13 0 18 283.685 160.725 8
 -12 0 18 222.587 149.849 8
 -11 0 18 62.7274 91.0582 8
 -10 0 18 714.83 220.371 8
 -9 0 18 762.9 231.383 8
 -8 0 18 807.812 230.356 8
 -7 0 18 7966.27 693.636 8
 -6 0 18 9774.79 759.521 8
 -5 0 18 910.914 271.691 8
 -4 0 18 465.069 159.304 9
 -4 0 18 622.184 225.17 8
 -3 0 18 334.997 142.41 9
 -3 0 18 617.959 221.25 8
 -2 0 18 10448.5 740.56 9
 -2 0 18 11413.5 789.445 8
 -1 0 18 332.652 195.077 9
 -1 0 18 385.502 236.693 8
 0 0 18 21994.6 1044.94 9
 0 0 18 23373.9 1120.91 8
 1 0 18 2820.15 395.522 9
 1 0 18 3416.27 449.825 8
 2 0 18 5052.06 534.739 8
 3 0 18 3215.18 419.017 8
 4 0 18 18.1441 92.0349 8
 5 0 18 1200.97 265.338 8
 6 0 18 100.527 117.987 8
 7 0 18 470.864 185.077 8
 8 0 18 245.529 135.888 8
 9 0 18 707.291 219.038 8
 10 0 18 -26.8809 83.6645 8
 11 0 18 267.422 143.008 7
 12 0 18 18.9819 89.3571 7
 13 0 18 1437.48 201.605 7
 -20 1 18 -43.1443 67.2485 8
 -19 1 18 -13.1014 76.9304 8
 -18 1 18 25.5315 64.1954 8
 -17 1 18 -120.651 89.8262 9
 -17 1 18 -102.616 105.974 8
 -16 1 18 216.682 133.053 9
 -16 1 18 91.6589 79.1364 8
 -15 1 18 12.8126 71.9887 9
 -15 1 18 -71.5569 118.764 8
 -14 1 18 387.444 181.511 9
 -14 1 18 406.031 177.422 8
 -13 1 18 51.8426 100.559 9
 -13 -1 18 131.471 130.968 8
 -13 1 18 13.9652 96.1481 8
 -12 1 18 1023.3 261.691 9
 -12 -1 18 1159.89 266.124 8
 -12 1 18 877.621 246.049 8
 -11 1 18 1518.82 313.565 9
 -11 -1 18 1809.84 324.212 8
 -11 1 18 1304.46 287.65 8
 -10 1 18 289.394 172.718 9
 -10 -1 18 316.31 172.956 8
 -10 1 18 112.948 107.084 8
 -9 1 18 2854.51 443.11 9
 -9 -1 18 3588.52 446.877 8
 -9 1 18 2859.24 418.454 8
 -8 1 18 9722.58 807.238 9
 -8 -1 18 11368.4 776.256 8
 -8 1 18 9474.58 741.511 8
 -7 1 18 1210.74 308.729 9
 -7 -1 18 1698.44 321.853 8
 -7 1 18 1374.08 296.11 8
 -6 1 18 687.627 234.699 9
 -6 -1 18 1135.57 277.564 8
 -6 1 18 637.183 200.856 8
 -5 1 18 1956.69 365.726 9
 -5 -1 18 1903.41 334.723 8
 -5 1 18 1697.07 320.069 8
 -4 1 18 4280.06 522.507 9
 -4 -1 18 4657.78 508.992 8
 -4 1 18 4262.36 497.752 8
 -3 1 18 4546.04 590.969 9
 -3 -1 18 4702.2 524.035 8
 -3 1 18 4450.83 524.7 8
 -2 1 18 19574.6 1056.87 9
 -2 -1 18 20057.4 1029.61 8
 -2 1 18 18818.4 1020.78 8
 -1 1 18 2532.26 426.363 9
 -1 -1 18 2172.22 356.347 8
 -1 1 18 2445.47 385.845 8
 0 1 18 1240.81 279.602 9
 0 -1 18 1333.14 278.599 8
 0 1 18 1231.44 286.103 8
 1 1 18 1720.02 314.402 9
 1 -1 18 1733.93 311.494 8
 1 1 18 1798.44 320.998 8
 2 1 18 402.471 163.955 9
 2 -1 18 473.2 172.265 8
 2 1 18 548.142 200.741 8
 3 1 18 245.13 153.062 9
 3 -1 18 70.839 102.235 8
 3 1 18 207.046 146.119 8
 4 -1 18 1718 325.552 8
 4 1 18 1587.41 289.486 8
 5 -1 18 17.132 111.484 8
 5 1 18 26.2323 90.0463 8
 6 -1 18 140.521 125.124 8
 6 1 18 0.49355 86.3665 8
 7 -1 18 155.84 110.587 8
 7 1 18 116.758 115.503 8
 8 -1 18 -11.6609 103.001 8
 8 1 18 48.095 89.574 8
 9 -1 18 25.7254 90.1043 8
 9 1 18 44.2582 91.9177 8
 10 1 18 45.8611 79.157 8
 10 -1 18 119.48 115.752 7
 11 -1 18 -66.9515 112.315 7
 12 -1 18 224.294 125.977 7
 13 -1 18 1527.22 215.463 7
 -19 2 18 0.964 46.7142 8
 -18 2 18 111.48 75.0982 9
 -18 2 18 178.667 94.5828 8
 -17 2 18 -29.1399 69.8276 9
 -17 2 18 25.9926 58.71 8
 -16 2 18 -14.3693 75.1186 9
 -16 2 18 43.2021 62.7856 8
 -15 2 18 256.964 128.598 9
 -15 2 18 299.704 119.998 8
 -14 2 18 59.1859 94.5322 9
 -14 2 18 59.0316 75.074 8
 -13 2 18 227.413 138.96 9
 -13 2 18 196.258 119.863 8
 -12 2 18 304.249 151.628 9
 -12 2 18 195.613 109.919 8
 -11 2 18 -38.1823 98.2065 9
 -11 2 18 -15.7972 98.0085 8
 -10 2 18 -35.8802 102.023 9
 -10 2 18 49.1634 92.2412 8
 -9 2 18 -41.5953 109.53 9
 -9 2 18 -6.13135 93.7285 8
 -8 2 18 279.966 146.279 9
 -8 2 18 169.131 111.225 8
 -7 2 18 210.672 139.713 9
 -7 2 18 245.808 133.622 8
 -6 2 18 265.935 143.121 9
 -6 2 18 154.984 131.776 8
 -5 2 18 -24.3391 122.923 9
 -5 2 18 15.1441 93.6219 8
 -4 2 18 -59.4363 117.066 9
 -4 2 18 91.7162 111.934 8
 -3 2 18 1344.86 283.476 9
 -3 2 18 1521.7 287.488 8
 -2 2 18 845.941 246.563 9
 -2 -2 18 1118.44 248.395 8
 -2 2 18 811.027 212.029 8
 -1 2 18 633.745 199.984 9
 -1 -2 18 923.726 232.481 8
 -1 2 18 714.795 203.21 8
 0 2 18 2571.51 368.821 9
 0 -2 18 2716.86 359.892 8
 0 2 18 2314.41 335.032 8
 1 2 18 146.406 142.963 9
 1 -2 18 108.497 112.225 8
 1 2 18 51.5088 93.6766 8
 2 2 18 609.37 198.732 9
 2 -2 18 681.871 208.066 8
 2 2 18 733.543 196.883 8
 3 2 18 934.618 242.702 9
 3 -2 18 869.624 220.231 8
 3 2 18 872.983 212.812 8
 4 -2 18 2841.67 389.159 8
 4 2 18 2777.27 351.964 8
 5 -2 18 385.594 166.894 8
 5 2 18 458.788 158.446 8
 6 -2 18 257.409 129.627 8
 6 2 18 333.4 130.791 8
 7 -2 18 -43.5028 124.109 7
 8 -2 18 88.2431 149.636 7
 9 -2 18 -15.5325 111.882 7
 10 -2 18 -41.1743 103.6 7
 11 -2 18 -8.40838 106.448 7
 12 -2 18 142.57 98.6558 7
 -16 3 18 19.6388 49.1433 9
 -15 3 18 16.9162 50.796 9
 -15 3 18 -11.1066 56.4243 8
 -14 3 18 -39.4675 65.3097 9
 -14 3 18 -35.0182 56.6257 8
 -13 3 18 5.09205 65.0259 9
 -13 3 18 6.67119 59.918 8
 -12 3 18 368.364 133.94 9
 -12 3 18 257.417 108.542 8
 -11 3 18 134.412 106.584 9
 -11 3 18 50.3699 64.655 8
 -10 3 18 153.005 123.17 9
 -10 3 18 21.2531 70.5042 8
 -9 3 18 933.025 221.231 9
 -9 3 18 946.337 203.022 8
 -8 3 18 213.134 148.094 9
 -8 3 18 171.016 113.683 8
 -7 3 18 31.7264 92.1965 9
 -7 3 18 143.607 125.653 8
 -6 3 18 600.868 202.131 9
 -6 3 18 516.28 164.731 8
 -5 3 18 2174.05 324.416 9
 -5 3 18 1801.08 263.967 8
 -4 3 18 688.704 268.84 9
 -3 3 18 2795.9 367.251 9
 3 3 -18 1787.81 287.23 5
 -2 3 18 1412.53 271.015 9
 2 3 -18 803.345 195.63 5
 -1 3 18 288.405 122.691 9
 1 3 -18 135.409 113.073 5
 0 3 18 10.4464 79.8182 9
 0 3 -18 -81.9111 143.554 5
 1 3 18 306.073 136.726 9
 -1 3 -18 51.6157 119.538 5
 2 3 18 198.889 121.75 9
 -2 3 -18 79.5359 131.237 5
 -3 3 -18 52.7998 114.914 5
 -4 3 -18 456.338 167.373 5
 -5 3 -18 256.252 152.136 5
 -6 3 -18 1336.68 240.309 5
 -7 3 -18 280.479 134.151 5
 -8 3 -18 630.498 157.342 5
 -9 3 -18 137.514 88.3009 5
 -11 4 18 -29.9646 54.9954 9
 -10 4 18 157.007 73.9918 9
 -9 4 18 989.15 169.284 9
 -8 4 18 39.0236 57.5886 9
 -7 4 18 974.248 173.549 9
 -6 4 18 792.351 158.771 9
 -5 4 18 204.491 93.8828 9
 -4 4 18 165.938 89.3774 9
 -3 4 18 245.557 100.772 9
 -2 4 18 172.907 95.5255 9
 2 4 -18 -85.8601 101.415 5
 -1 4 18 338.731 108.004 9
 1 4 -18 227.082 120.673 5
 0 4 -18 325.81 124.051 5
 -1 4 -18 148.825 102.921 5
 -2 4 -18 53.8887 76.5999 5
 -3 4 -18 25.9095 66.1225 5
 -4 4 -18 -99.259 84.7538 5
 -18 0 19 -19.9585 70.989 8
 -17 0 19 3.09414 61.4755 8
 -16 0 19 -77.422 94.1005 8
 -15 0 19 -42.4879 92.5806 8
 -14 0 19 -35.2444 81.1283 8
 -13 0 19 -23.4614 94.2114 8
 -12 0 19 0.41394 90.1062 8
 -11 0 19 -35.2056 96.6394 8
 -10 0 19 49.1184 113.435 8
 -9 0 19 89.5303 126.801 8
 -8 0 19 55.5754 122.847 8
 -7 0 19 47.9502 120.516 8
 -6 0 19 103.632 130.47 8
 -5 0 19 103.091 133.539 8
 -4 0 19 146.893 137.103 8
 -3 0 19 34.5404 135.138 8
 -2 0 19 31.3667 93.0384 9
 -2 0 19 80.5067 127.064 8
 -1 0 19 66.1896 110.763 9
 -1 0 19 112.327 133.799 8
 0 0 19 104.214 120.877 9
 0 0 19 13.688 102.201 8
 1 0 19 26.1394 86.318 8
 2 0 19 -55.5533 91.4635 8
 3 0 19 30.9623 94.5969 8
 4 0 19 -28.8369 94.289 8
 5 0 19 16.7022 96.1882 8
 6 0 19 20.8103 81.7264 8
 7 0 19 -38.9156 97.3581 8
 8 0 19 -28.4255 85.4874 8
 9 0 19 -51.8099 92.991 8
 10 0 19 32.6686 117.514 7
 11 0 19 -18.9362 97.1907 7
 -19 1 19 463.463 120.872 8
 -18 1 19 140.511 89.2416 8
 -17 1 19 180.313 107.391 8
 -16 1 19 -1.23637 66.9079 8
 -15 1 19 35.6373 82.3568 9
 -15 1 19 7.9934 88.4205 8
 -14 1 19 5.16502 72.8893 9
 -14 1 19 -4.18596 74.717 8
 -13 1 19 147.406 119.06 9
 -13 -1 19 288.086 134.872 8
 -13 1 19 124.589 118.006 8
 -12 1 19 37.476 84.537 9
 -12 -1 19 72.1475 95.2323 8
 -12 1 19 -21.081 90.1604 8
 -11 1 19 941.395 240.9 9
 -11 -1 19 1107.64 247.308 8
 -11 1 19 738.488 216.661 8
 -10 1 19 135.275 106.959 9
 -10 -1 19 288.513 150.194 8
 -10 1 19 17.1358 79.9404 8
 -9 1 19 722.942 218.336 9
 -9 -1 19 912.195 229.964 8
 -9 1 19 619.468 191.269 8
 -8 1 19 438.232 183.814 9
 -8 -1 19 556.707 189.229 8
 -8 1 19 332.211 159.173 8
 -7 1 19 1012.39 238.797 9
 -7 -1 19 1166.68 243.018 8
 -7 1 19 812.948 223.321 8
 -6 1 19 -55.2569 109.01 9
 -6 -1 19 -10.6618 121.487 8
 -6 1 19 66.0549 121.116 8
 -5 1 19 2765.47 392.783 9
 -5 -1 19 3395.61 402.943 8
 -5 1 19 3027.2 404.495 8
 -4 1 19 2971.21 411.946 9
 -4 -1 19 2980.91 394.334 8
 -4 1 19 2694.99 393.109 8
 -3 1 19 2288.52 360.223 9
 -3 -1 19 2612.83 366.156 8
 -3 1 19 2421.87 361.816 8
 -2 1 19 147.403 139.676 9
 -2 -1 19 138.308 147.248 8
 -2 1 19 238.204 150.042 8
 -1 1 19 703.434 201.018 9
 -1 -1 19 645.099 198.148 8
 -1 1 19 644.657 205.511 8
 0 1 19 711.572 201.96 9
 0 -1 19 730.534 206.757 8
 0 1 19 770.486 212.723 8
 1 1 19 328.451 159.138 9
 1 -1 19 276.691 146.14 8
 1 1 19 299.84 154.013 8
 2 1 19 1087.7 247.691 9
 2 -1 19 1144.3 259.606 8
 2 1 19 1051.73 245.491 8
 3 -1 19 197.705 138.404 8
 3 1 19 111.415 116.386 8
 4 -1 19 124.837 131.439 8
 4 1 19 90.3901 101.595 8
 5 -1 19 176.582 138.251 8
 5 1 19 198.408 123.864 8
 6 -1 19 19.114 93.2496 8
 6 1 19 124.312 107.013 8
 7 -1 19 313.332 142.427 8
 7 1 19 425.088 150.655 8
 8 -1 19 -47.2524 113.337 8
 8 1 19 35.252 74.419 8
 9 1 19 234.167 115.178 8
 9 -1 19 494.623 157.754 7
 10 -1 19 -20.627 100.483 7
 11 -1 19 236.715 112.201 7
 12 -1 19 170.454 75.8868 7
 -17 2 19 240.014 99.8464 9
 -17 2 19 373.792 120.016 8
 -16 2 19 185.433 100.161 9
 -16 2 19 196.928 99.6955 8
 -15 2 19 30.5484 62.8985 9
 -15 2 19 55.2281 70.2031 8
 -14 2 19 192.277 108.452 9
 -14 2 19 91.7515 86.1344 8
 -13 2 19 551.989 174.821 9
 -13 2 19 329.813 124.423 8
 -12 2 19 101.004 114.147 9
 -12 2 19 55.5503 80.1362 8
 -11 2 19 69.591 104.573 9
 -11 2 19 -60.9638 107.759 8
 -10 2 19 102.5 108.69 9
 -10 2 19 7.043 77.8779 8
 -9 2 19 296.099 156.563 9
 -9 2 19 245.202 130.726 8
 -8 2 19 229.362 140.888 9
 -8 2 19 228.954 129.07 8
 -7 2 19 90.604 102.389 9
 -7 2 19 4.88429 78.4143 8
 -6 2 19 417.712 156.64 9
 -6 2 19 546.403 179.296 8
 -5 2 19 -118.591 113.539 9
 -5 2 19 103.277 107.2 8
 -4 2 19 -77.3541 124.251 9
 -4 2 19 91.6301 88.3584 8
 -3 2 19 -115.324 125.584 9
 -3 2 19 -145.594 121.275 8
 -2 2 19 13.4886 90.8518 9
 -2 2 19 -10.8586 89.468 8
 -1 2 19 1674.28 285.796 9
 -1 -2 19 1954.12 285.149 8
 -1 2 19 1467.99 261.016 8
 0 2 19 1238.88 252.763 9
 0 -2 19 1389.82 248.386 8
 0 2 19 1238.64 233.563 8
 1 2 19 351.556 157.246 9
 1 -2 19 275.043 139.895 8
 1 2 19 260.105 126.502 8
 2 2 19 1265.38 253.065 9
 2 -2 19 1341.82 251.225 8
 2 2 19 1289.05 235.432 8
 3 -2 19 873.301 217.662 8
 3 2 19 821.895 189.294 8
 4 -2 19 362.086 160.833 8
 4 2 19 580.808 166.772 8
 5 -2 19 672.03 194.829 8
 5 2 19 656.882 166.889 8
 6 2 19 0.16522 73.4816 8
 6 -2 19 217.691 178.019 7
 7 -2 19 106.883 145.932 7
 8 -2 19 31.3512 100.333 7
 9 -2 19 39.6125 92.98 7
 10 -2 19 -10.6637 85.5906 7
 -15 3 19 51.8756 51.9351 9
 -14 3 19 95.4275 72.1467 9
 -13 3 19 159.729 88.5565 9
 -13 3 19 118.721 70.642 8
 -12 3 19 63.8831 77.5789 9
 -12 3 19 30.8794 52.5932 8
 -11 3 19 133.778 87.5363 9
 -11 3 19 20.6278 63.0325 8
 -10 3 19 117.914 80.634 9
 -10 3 19 147.71 94.3926 8
 -9 3 19 606.638 164.455 9
 -9 3 19 707.222 167.493 8
 -8 3 19 776.329 185.812 9
 -8 3 19 839.925 173.821 8
 -7 3 19 2067.56 288.627 9
 -7 3 19 1972.73 249.114 8
 -6 3 19 136.337 119.076 9
 -6 3 19 101.964 96.8584 8
 -5 3 19 -108.62 92.6407 9
 -4 3 19 192.476 95.755 9
 -3 3 19 173.146 109.236 9
 -2 3 19 417.397 142.872 9
 2 3 -19 304.444 120.546 5
 -1 3 19 282.573 125.563 9
 1 3 -19 43.1021 77.7656 5
 0 3 19 129.734 93.2791 9
 0 3 -19 -160.543 134.661 5
 1 3 19 446.865 138.947 9
 -1 3 -19 15.6492 91.8557 5
 -2 3 -19 147.997 109.939 5
 -3 3 -19 336.845 136.872 5
 -4 3 -19 100.736 103.774 5
 -5 3 -19 104.356 105.724 5
 -6 3 -19 531.562 141.911 5
 -7 3 -19 360.37 117.778 5
 -7 4 19 170.666 72.0853 9
 -6 4 19 138.146 71.0016 9
 -5 4 19 121.768 63.3111 9
 -4 4 19 221.791 81.0539 9
 -3 4 19 396.4 101.696 9
 -17 0 20 235.048 103.757 8
 -16 0 20 91.3194 78.6963 8
 -15 0 20 211.581 112.757 8
 -14 0 20 466.802 159.761 8
 -13 0 20 229.388 132.738 8
 -12 0 20 608.056 186.538 8
 -11 0 20 812.661 216.282 8
 -10 0 20 61.9748 102.447 8
 -9 0 20 1495.02 295.508 8
 -8 0 20 589.429 210.536 8
 -7 0 20 63.5231 137.529 8
 -6 0 20 671.146 193.642 8
 -5 0 20 540.343 151.495 8
 -4 0 20 419.542 174.482 8
 -3 0 20 14441.6 826.607 8
 -2 0 20 1161.11 311.091 8
 -1 0 20 22649.5 1030.74 8
 0 0 20 1964.22 355.06 8
 1 0 20 11607 722.643 8
 2 0 20 102.3 145.885 8
 3 0 20 1037.09 236.896 8
 4 0 20 103.226 131.331 8
 5 0 20 639.743 188.578 8
 6 0 20 45.8095 83.2999 8
 7 0 20 50.9876 75.3929 8
 8 0 20 -23.0072 82.2046 8
 9 0 20 722.669 164.717 7
 10 0 20 750.073 157.924 7
 -17 1 20 61.8208 65.6113 8
 -16 1 20 53.3967 64.6716 8
 -15 1 20 -72.9074 73.542 8
 -14 1 20 -6.93792 69.1767 8
 -13 1 20 422.972 142.573 9
 -13 1 20 522.542 169.417 8
 -12 1 20 228.549 120.65 9
 -12 -1 20 305.413 122.45 8
 -12 1 20 223.669 133.324 8
 -11 1 20 -22.2758 71.5761 9
 -11 -1 20 -3.3933 92.5207 8
 -11 1 20 34.6817 83.9789 8
 -10 1 20 -76.5593 102.748 9
 -10 -1 20 -41.233 99.6992 8
 -10 1 20 44.0633 88.8295 8
 -9 1 20 -20.3694 112.415 9
 -9 -1 20 32.2615 86.5192 8
 -9 1 20 138.277 104.97 8
 -8 1 20 471.164 152.507 9
 -8 -1 20 763.165 192.317 8
 -8 1 20 673.514 201.483 8
 -7 1 20 234.622 103.311 9
 -7 -1 20 367.768 141.172 8
 -7 1 20 427.995 163.464 8
 -6 1 20 -108.878 109.949 9
 -6 -1 20 -82.4061 108.869 8
 -6 1 20 93.9405 119.718 8
 -5 1 20 102.456 72.6307 9
 -5 -1 20 159.823 99.0331 8
 -5 1 20 259.328 136.809 8
 -4 1 20 91.6643 127.489 9
 -4 -1 20 104.482 125.969 8
 -4 1 20 -86.8551 119.458 8
 -3 1 20 3027.8 367.49 9
 -3 -1 20 3270.17 380.437 8
 -3 1 20 2753.3 351.695 8
 -2 1 20 887.25 232.282 9
 -2 -1 20 892.747 225.651 8
 -2 1 20 679.931 197.263 8
 -1 1 20 510.402 172.05 9
 -1 -1 20 385.978 157.944 8
 -1 1 20 215.334 137.805 8
 0 1 20 2214.45 319.811 9
 0 -1 20 2320.78 332.967 8
 0 1 20 1935.96 302.401 8
 1 -1 20 1017.74 230.439 8
 1 1 20 828.663 206.605 8
 2 -1 20 1581.46 285.309 8
 2 1 20 1349.62 245.385 8
 3 -1 20 452.9 176.354 8
 3 1 20 393.22 147.798 8
 4 -1 20 113.056 124.999 8
 4 1 20 159.834 120.118 8
 5 -1 20 2674.88 365.808 8
 5 1 20 2967.36 347.095 8
 6 -1 20 109.261 112.313 8
 6 1 20 231.961 119.011 8
 7 1 20 903.414 199.475 8
 7 -1 20 765.489 193.257 8
 8 1 20 88.1826 79.3106 8
 8 -1 20 208.057 126.387 7
 9 -1 20 -49.5049 86.7163 7
 10 -1 20 97.0679 73.5727 7
 -16 2 20 -24.2763 51.768 8
 -15 2 20 8.72364 53.7979 9
 -15 2 20 31.0626 45.8559 8
 -14 2 20 49.086 66.3309 9
 -14 2 20 -0.10049 54.9264 8
 -13 2 20 145.811 95.6661 9
 -13 2 20 -13.1198 55.1168 8
 -12 2 20 631.315 173.444 9
 -12 2 20 686.385 166.707 8
 -11 2 20 61.5392 82.2018 9
 -11 2 20 77.2855 89.1122 8
 -10 2 20 159.299 102.13 9
 -10 2 20 167.526 116.387 8
 -9 2 20 1321.89 246.472 9
 -9 2 20 1544.26 265.047 8
 -8 2 20 3.60894 81.7768 9
 -8 2 20 294.792 152.781 8
 -7 2 20 313.489 118.224 9
 -7 2 20 591.325 173.012 8
 -6 2 20 57.2043 75.2196 9
 -6 2 20 141.884 92.7576 8
 -5 2 20 289.846 134.013 9
 -5 2 20 127.6 93.7222 8
 -4 2 20 873.547 199.156 9
 -4 2 20 655.2 171.463 8
 -3 2 20 187.704 127.182 9
 -3 2 20 69.0616 81.187 8
 -2 2 20 309.322 135.556 9
 -2 2 20 234.204 100.267 8
 -1 2 20 86.699 97.6032 9
 -1 2 20 29.8676 76.9383 8
 0 2 20 125.397 99.9807 9
 0 -2 20 37.0307 108.555 8
 0 2 20 28.5747 89.6064 8
 1 2 20 203.963 126.623 9
 1 -2 20 29.5609 108.711 8
 1 2 20 33.2293 73.2035 8
 2 2 20 815.33 174.694 8
 2 -2 20 828.906 192.314 8
 3 -2 20 -5.48111 81.1414 8
 3 2 20 62.0376 83.9431 8
 4 -2 20 31.012 84.7174 8
 4 2 20 -12.773 72.5711 8
 5 2 20 -13.6528 61.9122 8
 5 -2 20 102.301 137.886 7
 6 -2 20 15.659 117.759 7
 7 -2 20 430.191 138.305 7
 8 -2 20 138.565 108.65 7
 -13 3 20 -6.62033 43.1127 9
 -12 3 20 -19.3777 57.304 9
 -11 3 20 -52.2657 64.6546 9
 -10 3 20 241.445 91.8948 9
 -9 3 20 880.198 166.599 9
 -9 3 20 636.644 129.537 8
 -8 3 20 250.228 94.2118 9
 -8 3 20 253.94 92.8361 8
 -7 3 20 185.43 97.4903 9
 -6 3 20 1644.34 231 9
 -5 3 20 314.209 142.474 9
 -4 3 20 350.636 109.826 9
 -3 3 20 277.946 105.685 9
 -2 3 20 348.048 118.952 9
 -1 3 20 190.462 97.1435 9
 1 3 -20 72.4085 81.0876 5
 0 3 -20 109.977 85.8764 5
 -1 3 -20 6.6304 61.7298 5
 -2 3 -20 -7.26126 59.981 5
 -3 3 -20 56.0999 74.9965 5
 -4 3 -20 255.415 97.3479 5
 -5 3 -20 53.9809 67.4955 5
 -15 0 21 6.51402 64.5839 8
 -14 0 21 82.7867 86.3769 8
 -13 0 21 51.3122 84.0244 8
 -12 0 21 21.2231 74.1129 8
 -11 0 21 38.5934 77.3875 8
 -10 0 21 84.484 88.7682 8
 -9 0 21 -8.93296 75.5784 8
 -8 0 21 -89.3352 116.799 8
 -7 0 21 -99.8227 121.564 8
 -6 0 21 -56.4572 114.495 8
 -5 0 21 -52.3037 116.461 8
 -4 0 21 -28.8795 105.438 8
 -3 0 21 -8.56559 82.2359 8
 -2 0 21 -50.866 84.553 8
 -1 0 21 63.902 113.402 8
 0 0 21 105.964 118.56 8
 1 0 21 165.077 139.326 8
 2 0 21 84.7796 114.249 8
 3 0 21 87.8638 108.73 8
 4 0 21 31.2086 69.5631 8
 5 0 21 33.4527 68.0291 8
 6 0 21 -11.082 76.1776 8
 7 0 21 -56.1149 87.7345 8
 8 0 21 63.5858 95.8767 7
 -16 1 21 1220.96 181.16 8
 -15 1 21 323.018 108.039 8
 -14 1 21 116.546 79.1354 8
 -13 1 21 162.577 97.3806 8
 -12 1 21 471.634 158.165 8
 -11 1 21 401.253 132.401 9
 -11 1 21 723.768 182.504 8
 -10 1 21 24.725 69.149 9
 -10 -1 21 -27.1937 81.4282 8
 -10 1 21 115.116 114.074 8
 -9 1 21 45.9701 58.6008 9
 -9 -1 21 55.2577 78.692 8
 -9 1 21 153.594 115.364 8
 -8 1 21 28.3804 64.9703 9
 -8 -1 21 77.5696 81.7346 8
 -8 1 21 158.916 126.177 8
 -7 1 21 56.0825 74.0679 9
 -7 -1 21 55.3956 78.2729 8
 -7 1 21 1.49687 70.0426 8
 -6 1 21 226.137 111.641 9
 -6 -1 21 284.17 124.674 8
 -6 1 21 88.4646 75.4592 8
 -5 1 21 56.1467 84.9379 9
 -5 -1 21 66.1885 91.3666 8
 -5 1 21 -70.3994 125.694 8
 -4 1 21 72.7319 98.7019 9
 -4 -1 21 -52.7147 101.704 8
 -4 1 21 -40.4368 100.013 8
 -3 1 21 419.161 149.759 9
 -3 -1 21 331.445 141.035 8
 -3 1 21 225.799 110.616 8
 -2 1 21 1097.6 212.435 9
 -2 -1 21 1014.46 219.048 8
 -2 1 21 855.541 190.393 8
 -1 1 21 2403.84 298.947 9
 -1 -1 21 2572.37 325.365 8
 -1 1 21 2162.74 292.372 8
 0 -1 21 1206.17 238.611 8
 0 1 21 824.718 191.975 8
 1 -1 21 1922.79 281.173 8
 1 1 21 1856.82 264.55 8
 2 -1 21 2996.75 339.93 8
 2 1 21 2995.47 330.839 8
 3 -1 21 884.39 206.424 8
 3 1 21 773.405 182.75 8
 4 -1 21 1417.83 245.436 8
 4 1 21 1476.64 233.255 8
 5 -1 21 -1.33826 80.6443 8
 5 1 21 50.3645 78.7162 8
 6 -1 21 5.94861 91.143 8
 6 1 21 -41.37 71.9144 8
 7 1 21 150.545 87.5782 8
 7 -1 21 223.065 112.385 7
 8 -1 21 77.109 84.0423 7
 -14 2 21 46.2034 55.5328 8
 -13 2 21 109.744 61.4025 9
 -13 2 21 208.631 95.7471 8
 -12 2 21 -41.8295 68.0287 9
 -12 2 21 154.067 85.9737 8
 -11 2 21 -73.1043 83.1276 9
 -11 2 21 148.1 93.0167 8
 -10 2 21 -49.744 74.4628 9
 -10 2 21 159.662 90.0776 8
 -9 2 21 -50.7131 82.731 9
 -9 2 21 10.4498 55.3225 8
 -8 2 21 88.6573 76.4014 9
 -8 2 21 158.169 83.5979 8
 -7 2 21 5.82448 62.5641 9
 -7 2 21 6.49076 67.5449 8
 -6 2 21 757.882 168.517 9
 -6 2 21 650.808 158.921 8
 -5 2 21 398.246 182.674 9
 -5 2 21 137.297 102.625 8
 -4 2 21 2699.22 303.94 9
 -4 2 21 2314.96 273.839 8
 -3 2 21 679.59 195.733 9
 -3 2 21 323.446 125.826 8
 -2 2 21 1119.12 204.297 9
 -2 2 21 825.211 164.99 8
 -1 2 21 1504.12 224.763 9
 -1 2 21 1314.29 200.39 8
 1 2 -21 817.731 173.568 5
 0 2 21 94.8458 88.6197 8
 1 2 21 265.048 102.151 8
 2 -2 21 56.0212 80.43 8
 2 2 21 24.2359 63.5391 8
 3 2 21 104.559 70.4827 8
 3 -2 21 215.36 157.023 7
 4 -2 21 57.6241 126.513 7
 -6 2 -21 149.638 89.8079 5
 -10 3 21 -50.5632 51.9777 9
 -9 3 21 -34.4732 47.3883 9
 -8 3 21 80.7908 56.7554 9
 -7 3 21 22.1632 43.6773 9
 -6 3 21 50.2165 50.0105 9
 -5 3 21 81.2217 61.7234 9
 -4 3 21 104.743 67.7467 9
 -3 3 21 157.775 77.4132 9
 -13 0 22 1484.11 214.391 8
 -12 0 22 19.6346 64.9479 8
 -11 0 22 75.8356 69.0607 8
 -10 0 22 983.389 191.783 8
 -9 0 22 1587.05 238.425 8
 -8 0 22 -13.0822 76.3359 8
 -7 0 22 1026.96 194.123 8
 -6 0 22 -45.5001 74.0782 8
 -5 0 22 141.23 81.8187 8
 -4 0 22 868.285 185.782 8
 -3 0 22 3732.9 361.68 8
 -2 0 22 164.216 129.672 8
 -1 0 22 4078.19 372.056 8
 0 0 22 5933.91 443.304 8
 1 0 22 1012.57 206.416 8
 2 0 22 4016.76 355.308 8
 3 0 22 153.03 109.588 8
 4 0 22 2063.78 253.391 8
 5 0 22 475.723 129.405 8
 6 0 22 186.177 87.5878 8
 -14 1 22 152.778 77.3 8
 -13 1 22 5.87817 46.5278 8
 -12 1 22 -3.48811 55.9938 8
 -11 1 22 -35.3833 58.1327 8
 -10 1 22 608.132 143.491 8
 -9 -1 22 45.9766 68.9832 8
 -9 1 22 11.2212 65.6116 8
 -8 1 22 28.5317 55.4159 9
 -8 -1 22 47.7255 66.5138 8
 -8 1 22 -49.0869 74.1172 8
 -7 1 22 222.138 97.0391 9
 -7 -1 22 268.807 109.408 8
 -7 1 22 156.35 77.8053 8
 -6 1 22 48.9212 68.0668 9
 -6 -1 22 -58.7394 72.5984 8
 -6 1 22 -71.6408 83.4022 8
 -5 1 22 99.6334 76.1801 9
 -5 -1 22 54.9249 80.9704 8
 -5 1 22 2.79015 66.4968 8
 -4 1 22 109.519 83.4948 9
 -4 -1 22 65.0541 83.945 8
 -4 1 22 51.3428 71.9363 8
 -3 -1 22 139.03 105.008 8
 -3 1 22 72.0553 85.7676 8
 -2 -1 22 419.028 128.9 8
 -2 1 22 433.647 126.965 8
 -1 -1 22 119.322 84.5027 8
 -1 1 22 64.124 77.7643 8
 0 -1 22 26.5722 83.3861 8
 0 1 22 84.1262 94.7299 8
 1 -1 22 61.9699 86.4258 8
 1 1 22 59.4867 88.291 8
 2 -1 22 1376.36 218.165 8
 2 1 22 1290.1 194.162 8
 3 -1 22 178.34 104.096 8
 3 1 22 137.578 88.4182 8
 4 -1 22 67.8171 69.4982 8
 4 1 22 -0.32348 57.717 8
 5 1 22 265.788 94.0259 8
 5 -1 22 517.191 144.713 7
 6 -1 22 716.699 136.186 7
 -11 2 22 219.753 80.0224 8
 -10 2 22 19.1112 45.3602 9
 -10 2 22 30.9944 47.2709 8
 -9 2 22 23.8837 41.4457 9
 -9 2 22 37.1167 46.5364 8
 -8 2 22 50.042 57.5328 9
 -8 2 22 22.9875 55.0301 8
 -7 2 22 613.79 138.182 9
 -7 2 22 477.24 123.597 8
 -6 2 22 271.617 99.9016 9
 -6 2 22 163.819 92.1511 8
 -5 2 22 152.424 83.4994 9
 -5 2 22 51.8767 67.9675 8
 -4 2 22 225.98 91.8204 9
 -4 2 22 92.0639 68.3419 8
 -3 2 22 125.202 86.312 9
 -3 2 22 24.1323 55.8604 8
 -2 2 22 49.5945 62.4428 8
 -1 2 22 273.227 92.896 8
 0 2 22 407.36 100.774 8
 -11 0 23 12.2397 46.2238 8
 -10 0 23 3.23231 49.0661 8
 -9 0 23 -41.122 61.651 8
 -8 0 23 -3.37055 62.9084 8
 -7 0 23 -23.2448 69.1288 8
 -6 0 23 33.698 62.7005 8
 -5 0 23 25.0426 59.6593 8
 -4 0 23 16.2165 63.3317 8
 -3 0 23 84.1128 83.6179 8
 -2 0 23 4.0511 82.043 8
 -1 0 23 86.9363 76.8143 8
 0 0 23 19.211 61.9334 8
 1 0 23 65.7583 76.0296 8
 2 0 23 62.1995 73.9769 8
 3 0 23 9.88674 56.0548 8
 -11 1 23 1247.8 173.467 8
 -10 1 23 84.4286 63.5128 8
 -9 1 23 108.663 67.8458 8
 -8 1 23 30.5508 50.6336 8
 -7 1 23 313.726 97.4445 8
 -6 -1 23 71.0837 82.6103 8
 -6 1 23 3.43215 48.8307 8
 -5 -1 23 118.286 94.7905 8
 -5 1 23 112.854 79.7011 8
 -4 -1 23 731.948 135.382 8
 -4 1 23 623.615 132.731 8
 -3 -1 23 126.151 118.183 8
 -3 1 23 81.9745 71.2772 8
 -2 -1 23 1139.54 179.103 8
 -2 1 23 937.284 160.715 8
 -1 -1 23 1594.52 194.649 8
 -1 1 23 1301.66 176.037 8
 0 -1 23 1075.77 165.616 8
 0 1 23 894.306 144.432 8
 1 -1 23 209.179 102.574 8
 1 1 23 135.878 87.1313 8
 2 1 23 3197.27 255.369 8
 -5 0 24 76.7418 56.2463 8
 -4 0 24 220.674 70.0314 8
 -3 0 24 509.034 114.557 8
 -2 0 24 1546.4 172.965 8
